# Supplementary material for: Disparate Metabolomic Responses to Fructose Consumption between Different Mouse Strains and the Role of Gut Microbiota
Source: Metabolites. 2021 May 26;11(6):342. doi: 10.3390/metabo11060342 (PMC8228112; doi:10.3390/metabo11060342)
Supplement: Supplementary file 1 [file metabolites-11-00342-s001.zip]

Archive with 3 entries (2 files):
- metabolites-1146974-supple/
- metabolites-1146974-supple/Ahn_Supplementary Figure .pdf
- metabolites-1146974-supple/Ahn_Supplementary Table.xlsx
