# Supplementary material for: Disparate Metabolomic Responses to Fructose Consumption between Different Mouse Strains and the Role of Gut Microbiota
Source: Metabolites. 2021 May 26;11(6):342. doi: 10.3390/metabo11060342 (PMC8228112; doi:10.3390/metabo11060342)
Supplement: Supplementary file 1 [file metabolites-11-00342-s001.zip › metabolites-1146974-supple/Ahn_Supplementary Table.xlsx]

## Sheet: Table S1
Table S1. Differentially abundant metabolites between two groups in plasma and feces samples of DBA and B6 mice.
Plasma (DBA water vs B6 water)			Feces (DBA water vs B6 water)			DBA plasma (fructose vs water)				DBA feces (fructose vs water)				B6 plasma (fructose vs water)				B6 feces (fructose vs water)
Metabolites	Fold change	q-value	Metabolites	Fold change	q-value	Metabolites	Fold change	p-value	q-value	Metabolites	Fold change	p-value	q-value	Metabolites	Fold change	p-value	q-value	Metabolites	Fold change	p-value	q-value
glucuronide of C14H22O4 (2)*	13.19	6.786e-12	glycylleucine	3.83	2.6938e-07	p-cresol sulfate	6.53	2.0963e-05	0.0046	enterolactone	4.04	4.1355e-06	0.0011	indoleacetate	1.78	0.0001	0.033	chenodeoxycholic acid sulfate (3)	8.61	1.1154e-05	0.0013
methylmalonate (MMA)	8.18	7.674e-12	ribonate	5.62	1.2662e-06	thymol sulfate	1.66	0.0001	0.0123	4-hydroxyphenylacetate	2.84	4.0461e-05	0.0052	carotene diol (1)	1.69	0.0003	0.033	cholate sulfate	8.45	8.9473e-05	0.009
malonate	6.47	1.3402e-11	nicotianamine	31.83	1.2662e-06	S-methylcysteine	1.49	0.0002	0.0133	coumestrol	3	9.3532e-05	0.0075	N-palmitoyl-sphingosine (d18:1/16:0)	1.63	7.4833e-05	0.033	N,N-dimethyl-5-aminovalerate	1.54	0.0002	0.0135
malonylcarnitine	32.76	9.9937e-11	alpha-tocopherol acetate	2.52	2.3844e-06	p-cresol glucuronide*	7.48	0.0002	0.0138	taurohyodeoxycholic acid	2.2	0.0001	0.0102	campesterol	1.63	0.0003	0.033	desmosterol	2.3	0.0003	0.0135
N4-acetylcytidine	3.32	7.7086e-10	ethylmalonate	36.33	1.2069e-05	1-methylnicotinamide	2.13	0.0005	0.0179	1-methyl-5-imidazoleacetate	2.03	0.0002	0.012	sphingomyelin (d18:1/14:0, d16:1/16:0)*	1.44	0.0003	0.033	isobutyrylglycine	3.32	0.0005	0.0204
sphingomyelin (d18:2/16:0, d18:1/16:1)*	2.58	1.7815e-09	taurochenodeoxycholate	5.55	3.5387e-05	4-methyl-2-oxopentanoate	1.53	0.0004	0.0179	lysylleucine	3.24	0.0005	0.0248	glycosyl-N-palmitoyl-sphingosine (d18:1/16:0)	1.42	9.818e-05	0.033	2-hydroxysebacate	1.53	0.0006	0.0245
ceramide (d18:1/20:0, d16:1/22:0, d20:1/18:0)*	2.5	9.4911e-09	deoxymugineic acid	6.23	3.8629e-05	methyl glucopyranoside (alpha + beta)	1.35	0.0005	0.018	enterodiol	2.06	0.0006	0.0248	sphingomyelin (d17:1/16:0, d18:1/15:0, d16:1/17:0)*	1.38	0.0003	0.033	succinate	4.37	0.0008	0.0261
homoarginine	6.53	1.2909e-08	2-oxindole-3-acetate	2.16	5.1455e-05	leucine	1.32	0.0005	0.018	pinosylvin	6.36	0.0006	0.0259	cholesterol	1.3	0.0003	0.033	N-acetylvaline	2.11	0.0008	0.0256
sphingomyelin (d17:1/16:0, d18:1/15:0, d16:1/17:0)*	2.06	3.154e-08	asparagine	9.09	7.4706e-05	valine	1.32	0.0007	0.0231	choline	1.54	0.0008	0.0283	ceramide (d16:1/24:1, d18:1/22:1)*	1.64	0.0011	0.0971	pantetheine	2.75	0.0011	0.0339
trigonelline (N'-methylnicotinate)	3.29	3.7476e-08	tauroursodeoxycholate	4.54	7.5581e-05	1-palmitoyl-2-dihomo-linolenoyl-GPC (16:0/20:3n3 or 6)*	1.27	0.0008	0.0241	N-acetylproline	3.32	0.0009	0.0308	ceramide (d18:1/20:0, d16:1/22:0, d20:1/18:0)*	1.39	0.0012	0.0971	stearoyl ethanolamide	2.07	0.0013	0.0373
linolenoyl-linolenoyl-glycerol (18:3/18:3) [2]*	10.26	4.2521e-08	N6,N6,N6-trimethyllysine	4.95	0.0002	methylnaphthyl sulfate (2)*	1.87	0.0014	0.0296	apigenin	2.22	0.0012	0.0397	1-palmitoyl-2-oleoyl-GPC (16:0/18:1)	1.18	0.0015	0.1127	serotonin	1.37	0.0017	0.0455
behenoyl dihydrosphingomyelin (d18:0/22:0)*	3.87	4.9604e-08	alanylleucine	3	0.0002	1,5-anhydroglucitol (1,5-AG)	1.32	0.0013	0.0296	glycerophosphoglycerol	1.42	0.0021	0.0589	1-palmitoyl-2-dihomo-linolenoyl-GPC (16:0/20:3n3 or 6)*	1.24	0.0022	0.1422	deoxycarnitine	2.1	0.0021	0.0488
equol glucuronide	11.68	5.2524e-08	indolepropionate	3.46	0.0002	1-palmitoyl-2-oleoyl-GPC (16:0/18:1)	1.17	0.0015	0.0306	equol	1.8	0.0042	0.0812	N-palmitoyl-phytosphingosine (t18:0/16:0)	1.97	0.0029	0.1695	N-acetylphenylalanine	1.93	0.0021	0.0488
linoleoyl-linolenoyl-glycerol (18:2/18:3) [2]*	5.58	5.3678e-08	tauroursodeoxycholic acid sulfate (2)	2.06	0.0003	1-oleoyl-2-arachidonoyl-GPI (18:1/20:4)*	1.45	0.0021	0.0359	chrysin	3.14	0.0048	0.0859	N-palmitoyl-sphinganine (d18:0/16:0)	1.87	0.0037	0.2018	eicosenoylcarnitine (C20:1)*	2.23	0.0059	0.115
sphingomyelin (d18:2/14:0, d18:1/14:1)*	3.27	5.474e-08	mevalonate	1.9	0.0003	4-allylphenol sulfate	2.19	0.0027	0.0416	chenodeoxycholic acid sulfate (1)	10.33	0.0055	0.0878	sphingomyelin (d18:2/14:0, d18:1/14:1)*	1.51	0.0039	0.2025	N-carbamoylputrescine	2.2	0.0062	0.1164
sphingomyelin (d18:1/21:0, d17:1/22:0, d16:1/23:0)*	3.41	7.6977e-08	5-methylcytosine	3.93	0.0004	ornithine	1.61	0.0027	0.0416	glycerophosphoinositol*	2.17	0.0068	0.0983	glycosyl ceramide (d18:1/20:0, d16:1/22:0)*	1.4	0.0047	0.2266	riboflavin (Vitamin B2)	1.62	0.0078	0.136
oleoyl-linoleoyl-glycerol (18:1/18:2) [2]	5.12	8.1121e-08	N-monomethylarginine	2.82	0.0005	citrulline	1.24	0.0028	0.0419	3-ketosphinganine	1.87	0.0068	0.0983	N-stearoyl-sphingosine (d18:1/18:0)*	1.52	0.0052	0.2388	margaroylcarnitine (C17)*	2.32	0.0083	0.137
N-behenoyl-sphingadienine (d18:2/22:0)*	3.4	8.3434e-08	cysteine	1.51	0.0005	nicotinamide N-oxide	1.75	0.003	0.0433	adenosine	3.29	0.0081	0.1054	glutarate (C5-DC)	1.96	0.0116	0.2807	palmitoylcarnitine (C16)	2.08	0.0083	0.137
sphingomyelin (d18:1/19:0, d19:1/18:0)*	2.48	8.3434e-08	N,N-dimethylalanine	3.09	0.0006	2S,3R-dihydroxybutyrate	1.47	0.0031	0.0434	naringenin	6.1	0.0098	0.1218	indoleacetylglycine	1.69	0.0085	0.2807	N,N,N-trimethyl-5-aminovalerate	2.45	0.0089	0.1432
equol sulfate	9.33	8.7732e-08	soyasaponin II	4.93	0.0006	3-methylhistidine	1.31	0.0034	0.047	2'-deoxyadenosine	3.41	0.0098	0.1218	palmitoyl-arachidonoyl-glycerol (16:0/20:4) [1]*	1.59	0.012	0.2807	ethylmalonate	1.7	0.0095	0.1507
N-acetyltyrosine	7.24	1.3482e-07	cytidine	2.2	0.0006	mead acid (20:3n9)	1.7	0.0053	0.0619	1-oleoyl-GPI (18:1)	2.05	0.0127	0.1413	mead acid (20:3n9)	1.55	0.0124	0.2807	N-acetyltyrosine	2.04	0.0131	0.192
palmitoleoyl-arachidonoyl-glycerol (16:1/20:4) [2]*	9.94	1.413e-07	cytosine	2.93	0.0006	eicosapentaenoate (EPA; 20:5n3)	1.49	0.0059	0.0653	N,N,N-trimethyl-alanylproline betaine (TMAP)	5.05	0.0145	0.1508	N-acetylarginine	1.46	0.0093	0.2807	enterolactone	1.6	0.0142	0.202
stearoyl-arachidonoyl-glycerol (18:0/20:4) [2]*	3.19	1.7873e-07	cystathionine	2.61	0.0006	nicotinamide	1.51	0.0064	0.0685	chenodeoxycholate	1.83	0.0147	0.1508	1-myristoyl-2-arachidonoyl-GPC (14:0/20:4)*	1.44	0.0081	0.2807	glutarate (C5-DC)	2.25	0.0143	0.202
4-imidazoleacetate	2.78	2.0833e-07	protoporphyrin IX	3.33	0.0007	isoleucine	1.22	0.0066	0.0691	enterolactone sulfate	3.87	0.0184	0.1695	glycosyl-N-stearoyl-sphingosine (d18:1/18:0)	1.41	0.0133	0.2807	stearoylcarnitine (C18)	1.78	0.0161	0.2172
sphingomyelin (d18:1/14:0, d16:1/16:0)*	2.06	2.0833e-07	imidazole propionate	15.04	0.0009	2,6-dihydroxybenzoic acid	2.19	0.0076	0.0715	thymidine 5'-monophosphate	3.99	0.0192	0.1737	alpha-tocopherol	1.3	0.0106	0.2807	ribose	1.7	0.0174	0.2303
behenoyl sphingomyelin (d18:1/22:0)*	3.01	7.0941e-07	2-hydroxy-3-methylvalerate	6	0.0009	3-hydroxystearate	1.91	0.0075	0.0715	trans-4-hydroxyproline	1.55	0.0194	0.1737	1,5-anhydroglucitol (1,5-AG)	1.25	0.0106	0.2807	N-acetyl-3-methylhistidine*	1.37	0.0191	0.2484
stearidonate (18:4n3)	2.7	7.8501e-07	N6-carboxymethyllysine	5.95	0.0009	glycosyl ceramide (d18:1/23:1, d17:1/24:1)*	1.78	0.0085	0.0757	N1,N10-dicoumaroylspermidine	1.52	0.021	0.1817	sphingomyelin (d18:2/16:0, d18:1/16:1)*	1.25	0.0127	0.2807	N-acetyltryptophan	2.32	0.0203	0.2558
sphingomyelin (d18:1/20:0, d16:1/22:0)*	2.32	7.8501e-07	N-acetylthreonine	5.6	0.001	methylnaphthyl sulfate (1)*	1.38	0.0085	0.0757	1-linoleoyl-GPI (18:2)*	2.72	0.0229	0.184	1-(1-enyl-palmitoyl)-2-arachidonoyl-GPE (P-16:0/20:4)*	1.18	0.0109	0.2807	N-formylphenylalanine	1.47	0.0226	0.2756
ethylmalonate	2.06	7.8501e-07	threonine	1.7	0.0009	N1-Methyl-4-pyridone-3-carboxamide	1.7	0.0087	0.0758	carotene diol (2)	1.22	0.0304	0.2151	glycosyl ceramide (d18:1/23:1, d17:1/24:1)*	1.67	0.014	0.2883	1-(1-enyl-palmitoyl)-2-arachidonoyl-GPE (P-16:0/20:4)*	1.39	0.0229	0.2756
diacylglycerol (16:1/18:2 [2], 16:0/18:3 [1])*	5.58	8.0456e-07	N-carbamoylputrescine	5.71	0.0014	docosapentaenoate (n3 DPA; 22:5n3)	1.26	0.0094	0.0796	adenosine 3'-monophosphate (3'-AMP)	9.64	0.031	0.2173	oleoyl-arachidonoyl-glycerol (18:1/20:4) [1]*	1.58	0.015	0.2907	5-hydroxylysine	1.88	0.0247	0.293
1-palmitoyl-2-stearoyl-GPC (16:0/18:0)	1.86	8.0456e-07	alpha-hydroxyisocaproate	4.78	0.0012	4-methylcatechol sulfate	2.23	0.01	0.0819	pro-hydroxy-pro	2.23	0.0333	0.2224	sphingomyelin (d18:2/18:1)*	1.26	0.0151	0.2907	suberate (C8-DC)	1.31	0.027	0.3067
N-stearoyl-sphingosine (d18:1/18:0)*	2.69	8.5125e-07	lignoceroyl sphingomyelin (d18:1/24:0)	3.49	0.0014	tryptophan	1.26	0.0108	0.085	1-(1-enyl-oleoyl)-GPE (P-18:1)*	1.38	0.0355	0.2239	taurohyodeoxycholic acid	13.62	0.0167	0.2953	beta-alanine	1.92	0.0287	0.3104
tricosanoyl sphingomyelin (d18:1/23:0)*	2.01	9.0245e-07	methionine	1.91	0.0013	quinolinate	1.84	0.011	0.0858	indolelactate	2.93	0.0379	0.2292	palmitoyl-oleoyl-glycerol (16:0/18:1) [2]*	1.9	0.0164	0.2953	phenethylamine	1.75	0.0315	0.3206
1,5-anhydroglucitol (1,5-AG)	1.77	9.241e-07	leucine	1.71	0.0012	indolelactate	1.43	0.0122	0.0938	pinosylvin monomethylether	1.88	0.0381	0.2292	1-palmitoyl-2-arachidonoyl-GPC (16:0/20:4n6)	1.16	0.0168	0.2953	N-acetylproline	1.73	0.0316	0.3206
palmitoyl-linoleoyl-glycerol (16:0/18:2) [2]*	4.68	1.0775e-06	phenylalanine	1.45	0.0014	glycerophosphoserine*	1.58	0.0127	0.0957	feruloylquinate (1)	1.19	0.037	0.2292	docosatrienoate (22:3n6)*	2.77	0.0198	0.329	N-acetylleucine	1.83	0.0318	0.3206
1-ribosyl-imidazoleacetate*	3.36	1.0775e-06	4-imidazoleacetate	4.41	0.0017	methyl indole-3-acetate	1.62	0.0129	0.0965	1-palmitoyl-2-docosahexaenoyl-GPE (16:0/22:6)*	1.8	0.0434	0.2433	palmitoleoyl-linoleoyl-glycerol (16:1/18:2) [1]*	1.63	0.0192	0.329	N-acetylisoleucine	1.64	0.0376	0.3663
sphingomyelin (d18:1/22:1, d18:2/22:0, d16:1/24:1)*	2.3	1.1731e-06	cystine	3.69	0.002	cinnamoylglycine	2.14	0.0139	0.1023	pimaric acid	5.41	0.0453	0.2445	1-palmitoleoyl-2-linoleoyl-GPC (16:1/18:2)*	1.24	0.0203	0.329	N-stearoyl-sphinganine (d18:0/18:0)*	1.9	0.0384	0.3695
N-palmitoyl-sphingosine (d18:1/16:0)	2.09	1.3185e-06	valylglutamine	2.35	0.0017	3-methyl-2-oxovalerate	1.36	0.0145	0.1046	N-(2-hydroxypalmitoyl)-sphingosine (d18:1/16:0(2OH))	1.94	0.0446	0.2445	arabitol/xylitol	1.35	0.021	0.333	asparagine	2.84	0.0415	0.3733
glycerophosphoethanolamine	1.89	1.5368e-06	proline	1.53	0.0017	catechol sulfate	2.14	0.019	0.1222	protoporphyrin IX	0.24	4.5942e-06	0.0011	sphingomyelin (d18:1/20:2, d18:2/20:1, d16:1/22:2)*	1.63	0.023	0.3515	1-stearoyl-2-arachidonoyl-GPE (18:0/20:4)	1.61	0.0439	0.3853
succinate	3.77	1.777e-06	soyasaponin I	4.37	0.0023	N1-methyladenosine	1.22	0.0193	0.1222	2-hydroxybehenate	0.29	5.2944e-06	0.0011	alpha-muricholate	31.52	0.0236	0.3549	oleoylcarnitine (C18:1)	1.75	0.0452	0.3926
palmitoyl-oleoyl-glycerol (16:0/18:1) [2]*	5.53	1.9381e-06	stearoyl-linoleoyl-glycerol (18:0/18:2) [2]*	3.4	0.0024	prolylglycine	1.58	0.0214	0.1265	2-hydroxyarachidate*	0.34	1.204e-05	0.0019	taurodeoxycholate	6.29	0.0268	0.3725	beta-guanidinopropanoate	1.95	0.0463	0.3978
1-stearoyl-2-arachidonoyl-GPI (18:0/20:4)	1.73	3.1477e-06	5-methylthioadenosine (MTA)	2.8	0.0022	3-phenylpropionate (hydrocinnamate)	2.22	0.0221	0.1271	2-hydroxynervonate*	0.46	4.9811e-05	0.0053	alpha-hydroxyisocaproate	1.28	0.0268	0.3725	taurochenodeoxycholic acid (7 or 24)-sulfate	0	7e-15	5.882e-12
sphingomyelin (d18:2/23:0, d18:1/23:1, d17:1/24:1)*	1.79	4.3393e-06	glycylvaline	2.35	0.0024	4-allylcatechol sulfate	2.75	0.0256	0.138	2-hydroxylignocerate*	0.41	9.0865e-05	0.0075	alpha-hydroxyisovalerate	1.25	0.0266	0.3725	taurocholenate sulfate*	0.07	4.9895e-10	2.0145e-07
sphingomyelin (d18:2/23:1)*	1.77	4.9326e-06	1-methylhistamine	18.42	0.0025	N-acetylisoleucine	1.5	0.0277	0.1432	behenoyl ethanolamide (22:0)*	0.49	0.0002	0.0141	2-hydroxyglutarate	1.25	0.0289	0.3726	taurohyodeoxycholic acid	0.16	6.1009e-09	1.6422e-06
sphingomyelin (d18:1/18:1, d18:2/18:0)	1.65	4.9742e-06	deoxycarnitine	2.14	0.0027	fructose	1.82	0.0316	0.154	lignoceroyl ethanolamide (24:0)*	0.5	0.0003	0.0185	betaine	1.27	0.0294	0.3738	biotin	0.19	3.0496e-08	6.1564e-06
palmitoleoyl-linoleoyl-glycerol (16:1/18:2) [1]*	3.91	6.758e-06	glycylisoleucine	2.85	0.0028	nisinate (24:6n3)	1.36	0.0318	0.154	thiamin monophosphate	0.29	0.0005	0.0248	1-palmitoyl-2-gamma-linolenoyl-GPC (16:0/18:3n6)*	1.22	0.0303	0.3792	tauro-beta-muricholate	0.11	1.4641e-06	0.0002
behenoylcarnitine (C22)*	1.95	6.974e-06	glycosyl-N-palmitoyl-sphingosine (d18:1/16:0)	2.3	0.0029	3-formylindole	1.31	0.032	0.1543	sphinganine	0.53	0.0008	0.0283	palmitoleoyl-arachidonoyl-glycerol (16:1/20:4) [2]*	1.86	0.0336	0.3852	tauroursodeoxycholate	0.14	2.8493e-06	0.0004
3-carboxy-4-methyl-5-pentyl-2-furanpropionate (3-CMPFP)**	1.71	7.2385e-06	riboflavin (Vitamin B2)	1.93	0.0029	3-methoxytyrosine	2.36	0.0332	0.1574	cholesterol	0.67	0.0016	0.0498	oleoyl-arachidonoyl-glycerol (18:1/20:4) [2]*	1.52	0.0314	0.3852	dehydrophytosphingosine*	0.57	0.0001	0.009
stearoylcarnitine (C18)	2.06	7.4803e-06	tryptophan	1.81	0.0029	2-naphthol sulfate	1.86	0.0359	0.1642	2-hydroxystearate	0.46	0.0021	0.0589	2S,3R-dihydroxybutyrate	1.29	0.0319	0.3852	beta-sitosterol	0.66	0.0003	0.0135
1-stearoyl-2-oleoyl-GPC (18:0/18:1)	1.48	9.5542e-06	glycine	1.76	0.0028	gamma-glutamylleucine	1.34	0.0368	0.1645	N-acetylglutamine	0.25	0.0023	0.0608	eicosenoylcarnitine (C20:1)*	1.3	0.0351	0.3915	campesterol	0.64	0.0003	0.0135
lignoceroyl sphingomyelin (d18:1/24:0)	3.02	1.1632e-05	glutamine	1.75	0.0029	histidine	1.23	0.037	0.1645	N-acetylglycine	0.11	0.0024	0.063	myristoyl-linoleoyl-glycerol (14:0/18:2) [1]*	2.05	0.0369	0.3947	lactosyl-N-palmitoyl-sphingosine (d18:1/16:0)	0.45	0.0003	0.0135
cytidine	1.95	1.1632e-05	N-acetyl-1-methylhistidine*	5.78	0.0031	adenosine 3',5'-cyclic monophosphate (cAMP)	1.45	0.0377	0.1646	allo-threonine	0.41	0.003	0.0731	S-methylmethionine	1.76	0.0382	0.3947	N-linoleoyltaurine*	0.34	0.0002	0.0135
myristoyl-linoleoyl-glycerol (14:0/18:2) [1]*	6.68	1.1664e-05	serine	1.66	0.0031	isovalerylcarnitine (C5)	1.34	0.0425	0.1765	7-dehydrocholesterol	0.52	0.0031	0.0731	oleoyl-linoleoyl-glycerol (18:1/18:2) [1]	1.51	0.0376	0.3947	taurocholate	0.34	0.0003	0.0135
1-linoleoyl-GPG (18:2)*	4.18	1.1664e-05	isoleucine	1.55	0.0033	N-acetylhistidine	1.37	0.044	0.18	N-acetylglutamate	0.38	0.0036	0.0744	oleate/vaccenate (18:1)	1.24	0.038	0.3947	succinoyltaurine	0.31	0.0003	0.0135
caprate (10:0)	2.2	1.2624e-05	histidylalanine	2.89	0.0036	gamma-glutamylisoleucine*	1.28	0.0441	0.18	xanthosine	0.47	0.0037	0.0744	1-oleoyl-2-docosahexaenoyl-GPC (18:1/22:6)*	1.12	0.0375	0.3947	N-acetyltaurine	0.21	0.0002	0.0135
myristoyl-linoleoyl-glycerol (14:0/18:2) [2]*	7.26	1.3022e-05	ergothioneine	2.19	0.0036	gentisate	1.2	0.0441	0.18	arachidoyl ethanolamide (20:0)*	0.58	0.0035	0.0744	2-hydroxybutyrate/2-hydroxyisobutyrate	1.37	0.0406	0.3981	N-stearoyltaurine	0.19	0.0003	0.0135
sphingadienine	6.66	1.3713e-05	valine	1.87	0.0037	N-acetylvaline	1.36	0.045	0.1823	3-sulfo-L-alanine	0.6	0.0033	0.0744	carotene diol (2)	1.34	0.0403	0.3981	stigmasterol	0.66	0.0007	0.0245
glycerophosphorylcholine (GPC)	1.81	1.4139e-05	pyroglutamine*	4.55	0.0047	glycerophosphoethanolamine	1.2	0.0459	0.1831	aspartate	0.67	0.0037	0.0744	nisinate (24:6n3)	1.31	0.041	0.3981	oleanolate	0.61	0.0007	0.0246
phosphate	1.31	1.4139e-05	7-methylguanine	3.78	0.0045	4-imidazoleacetate	1.28	0.048	0.189	7-methylguanine	0.34	0.0046	0.0859	1-stearoyl-2-oleoyl-GPC (18:0/18:1)	1.14	0.0407	0.3981	ergosterol	0.59	0.0007	0.0246
phosphoethanolamine	2.12	1.5441e-05	N-acetyl-beta-glucosaminylamine	2.19	0.0045	glycosyl ceramide (d16:1/24:1, d18:1/22:1)*	1.9	0.0491	0.1905	ornithine	0.52	0.0048	0.0859	beta-sitosterol	1.51	0.0455	0.4319	taurine	0.34	0.0012	0.0359
deoxycarnitine	2.16	1.6258e-05	uridine-2',3'-cyclic monophosphate	10.64	0.0048	gamma-glutamylhistidine	1.32	0.0492	0.1905	N-acetylasparagine	0.5	0.0052	0.0878	2-oxoadipate	2.41	0.0462	0.4335	phenylacetyltaurine	0.4	0.0018	0.0466
sphingomyelin (d18:0/18:0, d19:0/17:0)*	2.99	3.0859e-05	cysteinylglycine	1.91	0.0047	1-linoleoyl-2-linolenoyl-GPC (18:2/18:3)*	0.51	2.1196e-06	0.0015	1,2-dipalmitoyl-GPE (16:0/16:0)*	0.58	0.0053	0.0878	ophthalmate	2.05	0.048	0.437	cholesterol	0.7	0.0021	0.0488
ribitol	1.68	3.3434e-05	valylleucine	1.91	0.0047	1-linolenoyl-GPC (18:3)*	0.73	3.2994e-05	0.0046	N-acetylphenylalanine	0.61	0.0053	0.0878	glucuronide of C14H22O4 (2)*	0.6	0.0018	0.1263	3-hydroxydecanoate	0.52	0.002	0.0488
naringenin 7-glucuronide	52.04	3.5662e-05	branched chain 14:0 dicarboxylic acid**	1.85	0.0047	1,2-dilinoleoyl-GPC (18:2/18:2)	0.65	2.7732e-05	0.0046	1-palmitoyl-2-oleoyl-GPE (16:0/18:1)	0.4	0.0058	0.0918	N-acetylglycine	0.79	0.0104	0.2807	sphingomyelin (d18:1/24:1, d18:2/24:0)*	0.39	0.0024	0.0537
sphingomyelin (d18:2/21:0, d16:2/23:0)*	2.01	3.6377e-05	taurocholate	2.47	0.0049	ceramide (d18:1/20:0, d16:1/22:0, d20:1/18:0)*	0.63	2.2215e-05	0.0046	N-acetylserine	0.2	0.0067	0.0983	N4-acetylcytidine	0.78	0.0123	0.2807	taurodeoxycholate	0.19	0.0035	0.0772
sphingomyelin (d18:1/17:0, d17:1/18:0, d19:1/16:0)	1.68	3.866e-05	linolenoyl-linolenoyl-glycerol (18:3/18:3) [2]*	3.03	0.0053	ceramide (d18:2/24:1, d18:1/24:2)*	0.64	6.8045e-05	0.0079	1-palmitoyl-2-linoleoyl-GPE (16:0/18:2)	0.64	0.0069	0.0983	homocitrulline	0.75	0.0119	0.2807	oleoylcholine	0.65	0.0055	0.1134
glycerophosphoglycerol	2.61	4.3997e-05	palmitoyl-linoleoyl-glycerol (16:0/18:2) [2]*	2.82	0.0052	ceramide (d18:1/17:0, d17:1/18:0)*	0.41	0.0001	0.0123	butyrylglycine	0.07	0.0072	0.1011	trigonelline (N'-methylnicotinate)	0.72	0.0128	0.2807	2'-deoxyadenosine	0.22	0.0054	0.1134
5-dodecenoate (12:1n7)	2.71	4.4323e-05	cholesterol	1.5	0.0052	1,2-dilinoleoyl-GPE (18:2/18:2)*	0.3	0.0002	0.0123	1-pentadecanoylglycerol (15:0)	0.49	0.0075	0.1028	4-methylhexanoylglycine	0.58	0.0097	0.2807	palmitoylcholine	0.62	0.006	0.115
oleoyl-arachidonoyl-glycerol (18:1/20:4) [2]*	2.69	4.4324e-05	N,N,N-trimethyl-5-aminovalerate	3.61	0.0056	perfluorooctanesulfonate (PFOS)	0.73	0.0004	0.0163	o-Tyrosine	0.51	0.0077	0.1034	heptanoyl glycine	0.58	0.0079	0.2807	adenosine	0.25	0.0059	0.115
arginine	2.12	4.6708e-05	alpha-hydroxyisovalerate	3.34	0.0056	ethylmalonate	0.68	0.0004	0.0163	N-acetylthreonine	0.33	0.0082	0.1054	2-hydroxyphenylacetate	0.57	0.0071	0.2807	N-acetyl-cadaverine	0.61	0.0072	0.133
guaiacol sulfate	3.96	5.1391e-05	gamma-glutamyl-epsilon-lysine	3.31	0.0056	1-palmitoleoyl-2-linolenoyl-GPC (16:1/18:3)*	0.57	0.0003	0.0163	nervonate (24:1n9)*	0.47	0.0101	0.1227	isobutyrylglycine	0.56	0.013	0.2807	adenine	0.36	0.0074	0.1334
palmitoylcarnitine (C16)	1.85	5.5642e-05	methylmalonate (MMA)	5.08	0.0057	margaroylcarnitine (C17)*	0.52	0.0003	0.0163	hexanoylglycine	0.03	0.0104	0.1239	3-hydroxypyridine sulfate	0.54	0.0096	0.2807	cis-4-decenoylcarnitine (C10:1)	0.37	0.0082	0.137
arachidoylcarnitine (C20)*	1.56	7.4924e-05	lysylleucine	2.71	0.0056	pentadecanoylcarnitine (C15)*	0.46	0.0003	0.0163	1-methylnicotinamide	0.05	0.012	0.1402	2,3-diphosphoglycerate	0.35	0.0096	0.2807	7-dehydrocholesterol	0.63	0.0099	0.1541
stearoyl sphingomyelin (d18:1/18:0)	1.54	8.0018e-05	histamine	2.48	0.0056	hexadecadienoate (16:2n6)	0.56	0.0007	0.0228	chenodeoxycholic acid sulfate (3)	0.27	0.0125	0.1413	2-butenoylglycine	0.67	0.015	0.2907	choline phosphate	0.48	0.0103	0.1559
sphingomyelin (d17:2/16:0, d18:2/15:0)*	2.73	8.2057e-05	ceramide (d18:2/24:1, d18:1/24:2)*	2.23	0.0056	1-stearoyl-2-linoleoyl-GPC (18:0/18:2)*	0.82	0.0008	0.024	2-hydroxypalmitate	0.54	0.0127	0.1413	1-linoleoyl-2-linolenoyl-GPC (18:2/18:3)*	0.78	0.0164	0.2953	taurochenodeoxycholate	0.47	0.0104	0.1559
sphingomyelin (d18:1/20:1, d18:2/20:0)*	1.75	8.5019e-05	N-acetylcitrulline	6.36	0.0058	dihomo-linoleoylcarnitine (C20:2)*	0.7	0.001	0.0288	N-stearoyl-sphinganine (d18:0/18:0)*	0.58	0.0131	0.1431	glycine conjugate of C6H10O2 (2)*	0.61	0.0202	0.329	decanoylcarnitine (C10)	0.47	0.0152	0.2119
stearoyl-linoleoyl-glycerol (18:0/18:2) [2]*	4.9	8.599e-05	2'-deoxycytidine	1.91	0.006	linolenoyl-linolenoyl-glycerol (18:3/18:3) [2]*	0.42	0.0011	0.0288	1-palmitoyl-2-stearoyl-GPC (16:0/18:0)	0.63	0.0141	0.149	3-carboxy-4-methyl-5-pentyl-2-furanpropionate (3-CMPFP)**	0.82	0.0218	0.3401	taurolithocholate	0.42	0.0157	0.2147
nonadecanoate (19:0)	1.39	9.0511e-05	alanine	1.47	0.006	nonadecanoate (19:0)	0.78	0.0012	0.0294	palmitoyl dihydrosphingomyelin (d18:0/16:0)*	0.63	0.014	0.149	N-octanoylglycine	0.65	0.0243	0.359	apigenin	0.61	0.0196	0.2513
palmitoyl sphingomyelin (d18:1/16:0)	1.38	9.0953e-05	dimethylarginine (SDMA + ADMA)	1.98	0.0065	N-stearoyl-sphingosine (d18:1/18:0)*	0.62	0.0012	0.0294	(R)-3-hydroxybutyrylcarnitine	0.65	0.0152	0.1527	isocaproylglycine	0.61	0.0273	0.3725	linolenoyl ethanolamide	0.65	0.0207	0.2569
myristoylcarnitine (C14)	2.64	0.0001	quinate	1.62	0.0065	linoleoyl-linolenoyl-glycerol (18:2/18:3) [2]*	0.51	0.0012	0.0294	gamma-tocotrienol	0.74	0.0155	0.1532	histidine betaine (hercynine)*	0.58	0.0275	0.3725	isovalerylcarnitine (C5)	0.56	0.0253	0.2959
lignoceroylcarnitine (C24)*	1.63	0.0001	histidine	1.77	0.0072	margarate (17:0)	0.72	0.0013	0.0296	pyridoxamine	0.65	0.0161	0.1576	arabinose	0.74	0.0288	0.3726	2-methylbutyrylcarnitine (C5)	0.55	0.0256	0.2959
ceramide (d18:2/24:1, d18:1/24:2)*	1.58	0.0001	palmitoyl-linoleoyl-glycerol (16:0/18:2) [1]*	2.64	0.0073	N-palmitoyl-sphinganine (d18:0/16:0)	0.53	0.0014	0.0296	diacetylchitobiose	0.58	0.017	0.1615	ribose	0.47	0.0288	0.3726	behenoyl sphingomyelin (d18:1/22:0)*	0.49	0.0285	0.3104
lysine	1.53	0.0001	N-acetylasparagine	2.21	0.0073	stearoylcarnitine (C18)	0.67	0.0015	0.0306	glycerophosphorylcholine (GPC)	0.6	0.0169	0.1615	mannitol/sorbitol	0.87	0.0327	0.3852	N1-Methyl-2-pyridone-5-carboxamide	0.48	0.0288	0.3104
1-stearoyl-2-arachidonoyl-GPC (18:0/20:4)	1.38	0.0001	trans-urocanate	1.8	0.0073	N-behenoyl-sphingadienine (d18:2/22:0)*	0.62	0.0017	0.0317	phenylacetylglycine	0.06	0.0183	0.1695	hexanoylglycine	0.68	0.0331	0.3852	acetylcarnitine (C2)	0.43	0.028	0.3104
oleoyl-linoleoyl-glycerol (18:1/18:2) [1]	2.57	0.0002	oleoyl-oleoyl-glycerol (18:1/18:1) [2]*	1.89	0.0077	linolenoylcarnitine (C18:3)*	0.5	0.0017	0.0317	isovalerylglycine	0.11	0.0207	0.1817	ribose 1-phosphate	0.51	0.0335	0.3852	3-dehydrodeoxycholate	0.52	0.0301	0.3199
ceramide (d18:1/17:0, d17:1/18:0)*	2.44	0.0002	3-hydroxyhexanoate	1.8	0.0078	stearoyl-linoleoyl-glycerol (18:0/18:2) [2]*	0.37	0.0019	0.0342	2-palmitoyl-galactosylglycerol (16:0)*	0.42	0.0216	0.1817	hydroxyasparagine**	0.74	0.0344	0.3891	imidazole lactate	0.51	0.0313	0.3206
choline phosphate	1.9	0.0002	cysteine s-sulfate	2.08	0.0081	1-linoleoyl-GPC (18:2)	0.84	0.002	0.0358	docosapentaenoate (n6 DPA; 22:5n6)	0.46	0.0218	0.1817	ergothioneine	0.77	0.0359	0.3947	1-lignoceroyl-GPC (24:0)	0.75	0.0331	0.3301
laurate (12:0)	1.8	0.0002	palmitoyl-oleoyl-glycerol (16:0/18:1) [2]*	2.93	0.0084	linoleoylcarnitine (C18:2)*	0.55	0.0021	0.0359	2'-deoxycytidine	0.63	0.0223	0.1817	phenylacetylglycine	0.59	0.0406	0.3981	linoleoylcholine*	0.66	0.0356	0.351
3-hydroxyhexanoylcarnitine (1)	1.64	0.0002	oleoyl-linolenoyl-glycerol (18:1/18:3) [2]*	2.91	0.0084	equol sulfate	0.44	0.0023	0.0377	1-(1-enyl-stearoyl)-2-arachidonoyl-GPE (P-18:0/20:4)*	0.65	0.0217	0.1817	xanthosine	0.53	0.0427	0.4101	sphingadienine	0.76	0.0416	0.3733
sphingomyelin (d18:2/24:1, d18:1/24:2)*	1.44	0.0002	adenosine-2',3'-cyclic monophosphate	13.88	0.0084	arachidonoyl ethanolamide	0.53	0.0027	0.0416	threonine	0.77	0.0221	0.1817	glycine conjugate of C6H10O2 (3)*	0.67	0.0468	0.4341	4-hydroxymandelate	0.76	0.0409	0.3733
2-stearoyl-GPE (18:0)*	1.34	0.0002	pyridoxine (Vitamin B6)	1.79	0.0086	sphingomyelin (d18:2/24:2)*	0.74	0.0029	0.043	N-delta-acetylornithine	0.63	0.0235	0.1869	N-delta-acetylornithine	0.83	0.0493	0.437	gamma-tocotrienol	0.74	0.0405	0.3733
1-stearoyl-2-docosahexaenoyl-GPC (18:0/22:6)	1.31	0.0002	tyrosine	1.43	0.0095	palmitoleoyl-arachidonoyl-glycerol (16:1/20:4) [2]*	0.41	0.0037	0.0506	trigonelline (N'-methylnicotinate)	0.15	0.0239	0.1881	trans-2-hexenoylglycine	0.65	0.0496	0.437	1,2-dilinoleoyl-digalactosylglycerol (18:2/18:2)*	0.66	0.0402	0.3733
palmitoleoylcarnitine (C16:1)*	2.48	0.0003	malonate	1.89	0.0099	palmitoylcarnitine (C16)	0.7	0.004	0.0521	N-acetylglucosamine/N-acetylgalactosamine	0.64	0.0252	0.1953	heme	0.61	0.0495	0.437	butyrylcarnitine (C4)	0.46	0.0415	0.3733
homostachydrine*	2	0.0003	2-(4-hydroxyphenyl)propionate	1.54	0.0108	undecenoylcarnitine (C11:1)	0.62	0.0039	0.0521	behenate (22:0)*	0.57	0.0255	0.1955					undecenoylcarnitine (C11:1)	0.6	0.0428	0.3795
4-cholesten-3-one	1.7	0.0003	5-methyl-2'-deoxycytidine	2.13	0.0112	urate	0.46	0.0041	0.0521	cystine	0.55	0.0258	0.1958
sphingomyelin (d18:1/24:1, d18:2/24:0)*	1.68	0.0003	2-hydroxy-4-(methylthio)butanoic acid	4.29	0.0116	sphingomyelin (d18:1/17:0, d17:1/18:0, d19:1/16:0)	0.75	0.0043	0.054	1-oleoyl-GPG (18:1)*	0.54	0.027	0.2026
uracil	1.63	0.0003	linoleoyl-linolenoyl-glycerol (18:2/18:3) [2]*	2.4	0.012	1-linoleoyl-GPE (18:2)*	0.79	0.0045	0.0551	N-acetylhistidine	0.53	0.0277	0.205
stearoyl ethanolamide	1.32	0.0003	beta-hydroxyisovalerate	1.59	0.0122	trizma acetate	0.14	0.0045	0.0551	hippurate	0.04	0.0289	0.2112
linoleoyl-linoleoyl-glycerol (18:2/18:2) [1]*	2.15	0.0004	diacetylchitobiose	2.2	0.0126	heptanoyl glycine	0.57	0.0051	0.0608	cinnamoylglycine	0.04	0.0304	0.2151
1-arachidonoyl-GPI (20:4)*	1.71	0.0004	N-acetyl-3-methylhistidine*	1.48	0.0128	methylsuccinate	0.66	0.0054	0.0622	glycine	0.75	0.0302	0.2151
1-palmitoyl-GPG (16:0)*	7.02	0.0005	N-glycolylneuraminate	2.8	0.013	palmitoyl-linoleoyl-glycerol (16:0/18:2) [2]*	0.53	0.0058	0.0653	1-methylhistamine	0.15	0.0324	0.2223
2-oleoylglycerol (18:1)	4.84	0.0005	fructosyllysine	1.78	0.0133	ribose	0.32	0.0059	0.0653	ectoine	0.5	0.0324	0.2223
glutarate (C5-DC)	2.57	0.0005	1-palmitoyl-2-oleoyl-GPI (16:0/18:1)*	2.54	0.0139	linoleoyl-linolenoyl-glycerol (18:2/18:3) [1]*	0.39	0.0061	0.0663	2-hydroxyhippurate (salicylurate)	0.06	0.0347	0.2224
tyrosine	1.78	0.0005	linoleoyl-linoleoyl-glycerol (18:2/18:2) [2]*	2.46	0.0141	isocaproylglycine	0.56	0.0067	0.0697	adipoylcarnitine (C6-DC)	0.28	0.0347	0.2224
hydroxypalmitoyl sphingomyelin (d18:1/16:0(OH))**	1.46	0.0005	N-carbamoylaspartate	3.13	0.0146	1-palmitoyl-2-gamma-linolenoyl-GPC (16:0/18:3n6)*	0.8	0.007	0.0699	pantethine	0.47	0.0346	0.2224
trizma acetate	22.3	0.0006	octadecanedioylcarnitine (C18-DC)*	4.22	0.015	myristoyl-linoleoyl-glycerol (14:0/18:2) [2]*	0.41	0.0069	0.0699	N-acetyltyrosine	0.5	0.0346	0.2224
glycerol 3-phosphate	3.18	0.0006	oleoyl-linoleoyl-glycerol (18:1/18:2) [2]	2.33	0.015	myristoyl-linoleoyl-glycerol (14:0/18:2) [1]*	0.43	0.0072	0.0711	N-acetylleucine	0.54	0.0346	0.2224
5-(galactosylhydroxy)-L-lysine	1.81	0.0006	fructose	1.57	0.015	1-linoleoyl-2-arachidonoyl-GPC (18:2/20:4n6)*	0.84	0.0077	0.0715	lignoceroyl sphingomyelin (d18:1/24:0)	0.55	0.0349	0.2224
o-Tyrosine	1.66	0.0006	behenoyl sphingomyelin (d18:1/22:0)*	2.07	0.0153	stearidonate (18:4n3)	0.68	0.0077	0.0715	stachydrine	0.25	0.0375	0.2292
1-(1-enyl-palmitoyl)-GPE (P-16:0)*	1.3	0.0006	maltol	2.32	0.0153	N-octanoylglycine	0.59	0.0074	0.0715	isoleucine	0.79	0.037	0.2292
glutamate	2.25	0.0007	mevalonolactone	2.12	0.0153	hexadecenedioate (C16:1-DC)*	0.47	0.0082	0.0744	3-methylcrotonylglycine	0.09	0.0385	0.2296
1-(1-enyl-palmitoyl)-2-palmitoyl-GPC (P-16:0/16:0)*	1.77	0.0007	dimethylglycine	6.9	0.0154	3-carboxy-4-methyl-5-pentyl-2-furanpropionate (3-CMPFP)**	0.79	0.0086	0.0757	3-hydroxyadipate*	0.36	0.0395	0.2335
5-hydroxylysine	1.43	0.0007	guanosine-2',3'-cyclic monophosphate	8.62	0.0159	homocitrulline	0.71	0.0094	0.0796	phenol sulfate	0.15	0.0422	0.2394
1-linoleoyl-GPE (18:2)*	1.36	0.0009	butyrate/isobutyrate (4:0)	5.44	0.0159	myristoylcarnitine (C14)	0.61	0.0098	0.0816	valerate (5:0)	0.66	0.0424	0.2394
butyrylcarnitine (C4)	2.27	0.001	3-amino-2-piperidone	1.84	0.0159	1-(1-enyl-palmitoyl)-2-linoleoyl-GPC (P-16:0/18:2)*	0.79	0.01	0.0819	ribonate	0.67	0.0423	0.2394
1-palmitoyl-2-palmitoleoyl-GPC (16:0/16:1)*	2.21	0.001	N-acetylproline	2.14	0.0159	caprate (10:0)	0.71	0.0106	0.0848	3-hydroxydecanoate	0.69	0.0419	0.2394
arabitol/xylitol	1.58	0.001	glutamate, gamma-methyl ester	1.84	0.0159	tetradecadienoate (14:2)*	0.56	0.0106	0.0848	phenylalanine	0.85	0.0423	0.2394
decanoylcarnitine (C10)	2	0.0011	diacylglycerol (14:0/18:1, 16:0/16:1) [2]*	1.92	0.0159	xanthosine	0.29	0.0126	0.0957	ascorbic acid 3-sulfate*	0.05	0.0446	0.2445
1-myristoyl-2-palmitoyl-GPC (14:0/16:0)	4.33	0.0012	N6-carbamoylthreonyladenosine	2.01	0.0159	suberoylcarnitine (C8-DC)	0.43	0.0143	0.1046	phenylpropionylglycine	0.06	0.0471	0.2445
myristoleoylcarnitine (C14:1)*	2.23	0.0012	biopterin	3.83	0.0167	aconitate [cis or trans]	0.86	0.0163	0.1164	picolinoylglycine	0.08	0.0474	0.2445
stearate (18:0)	1.25	0.0012	1-stearoyl-GPI (18:0)	2.42	0.017	1-palmitoleoyl-2-linoleoyl-GPC (16:1/18:2)*	0.81	0.0169	0.118	3-ureidopropionate	0.09	0.0455	0.2445
arachidonate (20:4n6)	1.29	0.0013	N-acetyl-isoputreanine	1.59	0.0171	N-stearoyltaurine	0.72	0.0168	0.118	alpha-hydroxycaproate	0.34	0.0472	0.2445
C-glycosyltryptophan	1.45	0.0014	o-Tyrosine	1.93	0.0172	stearoyl sphingomyelin (d18:1/18:0)	0.81	0.0173	0.1188	2-hydroxyglutarate	0.52	0.046	0.2445
oleoyl-oleoyl-glycerol (18:1/18:1) [2]*	2.13	0.0015	4-methyl-2-oxopentanoate	2.19	0.0174	docosadienoate (22:2n6)	0.73	0.0172	0.1188	1-arachidonoyl-GPE (20:4n6)*	0.67	0.0466	0.2445
palmitoyl dihydrosphingomyelin (d18:0/16:0)*	1.34	0.0015	3-methyl-2-oxovalerate	2.16	0.0179	1-stearoyl-2-linoleoyl-GPE (18:0/18:2)*	0.64	0.0179	0.1215	leucine	0.8	0.0459	0.2445
dehydroascorbate	3.82	0.0016	linoleoylcarnitine (C18:2)*	1.98	0.0185	pentadecanoate (15:0)	0.79	0.0199	0.1222	valine	0.75	0.0491	0.2513
sphingosine	3.01	0.0016	tetradecanedioate (C14-DC)	1.8	0.0187	linoleate (18:2n6)	0.77	0.0193	0.1222
thiamin (Vitamin B1)	1.75	0.0017	2-methylcitrate/homocitrate	1.68	0.0187	1-(1-enyl-stearoyl)-2-linoleoyl-GPE (P-18:0/18:2)*	0.76	0.0185	0.1222
2'-O-methylcytidine	1.91	0.0019	palmitoleoylcarnitine (C16:1)*	1.95	0.0189	eicosenoylcarnitine (C20:1)*	0.75	0.0191	0.1222
suberoylcarnitine (C8-DC)	2.74	0.002	2R,3R-dihydroxybutyrate	2.18	0.019	oleoylcarnitine (C18:1)	0.72	0.0197	0.1222
margaroylcarnitine (C17)*	1.71	0.002	soyasaponin III	1.84	0.0195	N-linoleoyltaurine*	0.68	0.0198	0.1222
spermidine	2.57	0.0022	methionine sulfoxide	1.36	0.0195	1-palmitoyl-2-linoleoyl-GPE (16:0/18:2)	0.67	0.0191	0.1222
laurylcarnitine (C12)	2.08	0.0022	linoleoyl-linolenoyl-glycerol (18:2/18:3) [1]*	2.17	0.0195	equol glucuronide	0.54	0.0184	0.1222
gulonate*	1.95	0.0022	diacylglycerol (16:1/18:2 [2], 16:0/18:3 [1])*	2.12	0.021	ribose 1-phosphate	0.35	0.0198	0.1222
propionylcarnitine (C3)	1.92	0.0022	palmitoyl-linolenoyl-glycerol (16:0/18:3) [2]*	2.87	0.021	dihomo-linolenoylcarnitine (C20:3n3 or 6)*	0.73	0.0214	0.1265
trans-4-hydroxyproline	1.4	0.0022	gamma-glutamyltyrosine	1.5	0.021	cis-4-decenoylcarnitine (C10:1)	0.66	0.0215	0.1265
sphingomyelin (d18:1/25:0, d19:0/24:1, d20:1/23:0, d19:1/24:0)*	1.71	0.0023	dihydrobiopterin	4.17	0.021	butyrylglycine	0.62	0.0214	0.1265
choline	1.51	0.0023	linoleoyl-linoleoyl-glycerol (18:2/18:2) [1]*	2.09	0.0211	branched chain 14:0 dicarboxylic acid**	0.36	0.0215	0.1265
4-hydroxycinnamate sulfate	4.07	0.0025	3-methyl-2-oxobutyrate	2.46	0.0217	(16 or 17)-methylstearate (a19:0 or i19:0)	0.77	0.0224	0.1271
N-acetyl-isoputreanine	2.75	0.0025	threonylphenylalanine	1.52	0.0221	linoleoyl-arachidonoyl-glycerol (18:2/20:4) [1]*	0.65	0.0222	0.1271
1-palmitoyl-2-gamma-linolenoyl-GPC (16:0/18:3n6)*	1.31	0.0025	oleoyl-linoleoyl-glycerol (18:1/18:2) [1]	2.1	0.0224	octadecanedioylcarnitine (C18-DC)*	0.55	0.0223	0.1271
aspartate	4.13	0.0026	1-stearoyl-2-arachidonoyl-GPE (18:0/20:4)	1.79	0.0224	1-palmitoylglycerol (16:0)	0.36	0.0226	0.1274
oleoyl-oleoyl-glycerol (18:1/18:1) [1]*	3.58	0.0026	nicotinamide ribonucleotide (NMN)	4.53	0.0235	9,10-DiHOME	0.61	0.0232	0.1298
1-oleoyl-GPG (18:1)*	3.26	0.0027	picolinate	1.34	0.0235	4-methylhexanoylglycine	0.65	0.0237	0.1315
sphingomyelin (d18:2/24:2)*	1.36	0.0027	methionine sulfone	1.54	0.0238	(14 or 15)-methylpalmitate (a17:0 or i17:0)	0.79	0.0248	0.1353
cysteinylglycine disulfide*	2.86	0.0033	guanine	1.62	0.0247	18-methylnonadecanoate (i20:0)	0.6	0.0246	0.1353
3-methoxytyrosine	2.48	0.0033	maltotetraose	2.18	0.0249	succinoyltaurine	0.64	0.0259	0.138
linoleoyl-docosahexaenoyl-glycerol (18:2/22:6) [2]*	1.91	0.0033	I-urobilinogen	3.15	0.0249	1-oleoyl-2-linoleoyl-GPE (18:1/18:2)*	0.62	0.0261	0.138
stearoyl-arachidonoyl-glycerol (18:0/20:4) [1]*	1.86	0.0033	N-acetylvaline	1.59	0.0255	5-methyluridine (ribothymidine)	0.62	0.0261	0.138
3,5-dichloro-2,6-dihydroxybenzoic acid	1.43	0.0035	succinate	3.16	0.0258	tricosanoyl sphingomyelin (d18:1/23:0)*	0.81	0.0269	0.1414
pentadecanoylcarnitine (C15)*	1.84	0.0036	hexadecanedioate (C16-DC)	1.66	0.0261	palmitoyl-linoleoyl-glycerol (16:0/18:2) [1]*	0.6	0.0276	0.1432
alpha-tocopherol	1.37	0.0036	N-acetylglycine	5.73	0.0261	eicosanedioate (C20-DC)	0.75	0.0288	0.1479
palmitoyl-linoleoyl-glycerol (16:0/18:2) [1]*	1.96	0.0038	palmitoyl-arachidonoyl-glycerol (16:0/20:4) [2]*	2.05	0.0261	eicosenoate (20:1)	0.72	0.0295	0.1492
1,2-dipalmitoyl-GPC (16:0/16:0)	1.94	0.0038	nicotinamide	2.1	0.0262	hexanoylglycine	0.7	0.0293	0.1492
arachidonoyl ethanolamide	1.83	0.0039	3-sulfo-L-alanine	1.41	0.027	laurate (12:0)	0.74	0.0298	0.1495
N-linoleoyltaurine*	1.61	0.004	N-acetylserine	3.36	0.0282	N-palmitoyl-sphingosine (d18:1/16:0)	0.81	0.0315	0.154
N-palmitoyltaurine	1.47	0.004	phenylalanylalanine	2.39	0.0282	myristoleoylcarnitine (C14:1)*	0.68	0.0316	0.154
undecenoylcarnitine (C11:1)	1.57	0.0041	tauro-beta-muricholate	2.11	0.0287	3-hydroxypalmitoylcarnitine	0.68	0.0312	0.154
linolenoylcarnitine (C18:3)*	1.97	0.0042	N-acetylputrescine	2.37	0.0295	glycosyl-N-stearoyl-sphingosine (d18:1/18:0)	0.77	0.0331	0.1574
N-stearoyltaurine	1.52	0.0042	1-methylnicotinamide	6.34	0.03	5-dodecenoate (12:1n7)	0.69	0.0334	0.1574
(N(1) + N(8))-acetylspermidine	1.68	0.0044	1,2-dipalmitoyl-GPC (16:0/16:0)	1.55	0.0314	erythritol	0.72	0.0339	0.1584
5-dodecenoylcarnitine (C12:1)	2.13	0.0048	heme	1.73	0.0321	N6-succinyladenosine	0.57	0.034	0.1584
creatine	1.52	0.0048	1-palmitoyl-2-stearoyl-GPC (16:0/18:0)	1.52	0.0321	uridine	0.51	0.0354	0.1636
4-ethylphenylsulfate	2.8	0.005	lysine	1.31	0.0321	1-palmitoyl-2-linoleoyl-GPC (16:0/18:2)	0.93	0.0361	0.1642
oleoylcarnitine (C18:1)	1.52	0.005	trigonelline (N'-methylnicotinate)	5.6	0.0337	erucate (22:1n9)	0.65	0.0362	0.1642
myristoleate (14:1n5)	1.7	0.0051	pantethine	2.32	0.0337	arachidonoylcarnitine (C20:4)	0.69	0.0367	0.1645
succinylcarnitine (C4-DC)	3.38	0.0053	alpha-ketoglutaramate*	1.77	0.0337	palmitoleoylcarnitine (C16:1)*	0.7	0.0379	0.1646
methionine	1.37	0.0053	pyrraline	1.36	0.0338	laurylcarnitine (C12)	0.69	0.0378	0.1646
sphinganine	2.55	0.0054	gamma-glutamylthreonine	1.6	0.0354	N-palmitoyl-phytosphingosine (t18:0/16:0)	0.57	0.038	0.1646
1-linoleoyl-GPA (18:2)*	1.52	0.0058	N-palmitoyl-sphinganine (d18:0/16:0)	1.51	0.0362	propionylglycine	0.68	0.0399	0.1695
ribulonate/xylulonate/lyxonate*	1.28	0.0059	pheophorbide A	1.42	0.0366	1-linoleoyl-2-arachidonoyl-GPE (18:2/20:4)*	0.68	0.0395	0.1695
N-acetyl-aspartyl-glutamate (NAAG)	2.83	0.006	1-(1-enyl-palmitoyl)-2-linoleoyl-GPC (P-16:0/18:2)*	1.63	0.0367	linolenate [alpha or gamma; (18:3n3 or 6)]	0.66	0.0398	0.1695
1-stearoyl-2-linoleoyl-GPC (18:0/18:2)*	1.16	0.0061	tryptophylglycine	1.86	0.0401	dihomo-linoleate (20:2n6)	0.81	0.041	0.1722
octanoylcarnitine (C8)	1.72	0.0071	valerate (5:0)	2.29	0.0406	glycine conjugate of C6H10O2 (3)*	0.7	0.041	0.1722
(S)-3-hydroxybutyrylcarnitine	1.68	0.0081	alpha-hydroxycaproate	3.82	0.0407	diacylglycerol (16:1/18:2 [2], 16:0/18:3 [1])*	0.62	0.0422	0.1765
phosphoenolpyruvate (PEP)	7.93	0.0082	gamma-glutamylhistidine	1.63	0.0411	tetradecanedioate (C14-DC)	0.62	0.0459	0.1831
nicotinamide	1.49	0.0083	ceramide (d18:1/20:0, d16:1/22:0, d20:1/18:0)*	1.36	0.0454	1-heptadecenoylglycerol (17:1)*	0.39	0.0458	0.1831
1-stearoyl-GPE (18:0)	1.25	0.0083	isobutyrylglycine	1.98	0.0459	serotonin	0.3	0.0467	0.185
diacylglycerol (14:0/18:1, 16:0/16:1) [2]*	2.68	0.0085	taurocholenate sulfate*	1.91	0.0459	nicotinamide riboside	0.5	0.0486	0.1903
tetradecadienoate (14:2)*	1.84	0.0086	gentisate	1.6	0.0473	linoleoyl-linoleoyl-glycerol (18:2/18:2) [1]*	0.66	0.0498	0.191
1-stearoyl-GPC (18:0)	1.3	0.0086	homostachydrine*	2.96	0.0473
N,N,N-trimethyl-alanylproline betaine (TMAP)	1.82	0.0092	bilirubin (E,E)*	1.72	0.0473
spermine	5.56	0.0093	12-dehydrocholate	2.65	0.0473
palmitoyl-arachidonoyl-glycerol (16:0/20:4) [2]*	2.8	0.0093	2-hydroxybutyrate/2-hydroxyisobutyrate	1.65	0.0474
linoleoyl-arachidonoyl-glycerol (18:2/20:4) [2]*	1.9	0.0097	N-acetylpyrraline	4.49	0.0482
4-hydroxyglutamate	1.68	0.0099	stachydrine	3.43	0.0482
1-myristoyl-2-arachidonoyl-GPC (14:0/20:4)*	1.36	0.0102	gamma-glutamylserine	1.59	0.0482
5,6-dihydrouridine	1.55	0.0106	glycerate	1.49	0.0492
guanidinoacetate	1.81	0.0107	2'-deoxyinosine	1.53	0.0492
cholesterol	1.18	0.011	isohyodeoxycholate	0.06	2.071e-06
taurine	1.34	0.0117	hydroxypalmitoyl sphingomyelin (d18:1/16:0(OH))**	0.31	2.09e-05
o-cresol sulfate	2.38	0.0122	6-beta-hydroxylithocholate	0.16	2.6433e-05
hexadecadienoate (16:2n6)	1.45	0.0126	(3'-5')-cytidylyluridine*	0.23	2.8341e-05
1-arachidonoyl-GPA (20:4)	1.82	0.0131	dehydrophytosphingosine*	0.45	2.8872e-05
3-hydroxypalmitoylcarnitine	1.59	0.0133	N-linoleoyltaurine*	0.18	3.3925e-05
guanosine	1.62	0.0135	6-oxolithocholate	0.09	4.5788e-05
palmitoyl-oleoyl-glycerol (16:0/18:1) [1]*	2.63	0.0137	biotin	0.25	4.7604e-05
lactate	1.38	0.0137	(R)-3-hydroxybutyrylcarnitine	0.27	7.5581e-05
N-palmitoyl-sphinganine (d18:0/16:0)	1.56	0.0143	alpha-muricholate	0.16	7.5581e-05
linoleoyl-linolenoyl-glycerol (18:2/18:3) [1]*	2.15	0.0145	N-stearoyltaurine	0.13	0.0002
ornithine	1.45	0.0151	(3'-5')-uridylylcytidine*	0.4	0.0002
iminodiacetate (IDA)	1.22	0.0153	dehydrolithocholate	0.21	0.0003
threonine	1.22	0.0155	ursocholate	0.2	0.0004
uridine	2.5	0.0165	lithocholate	0.2	0.0004
salicylate	2.18	0.0165	(3'-5')-adenylyluridine	0.24	0.0004
prolylglycine	1.86	0.017	2-hydroxyarachidate*	0.38	0.0004
thymol sulfate	1.32	0.017	1-methyl-5-imidazoleacetate	0.43	0.0004
betaine	1.26	0.0172	oleanolate	0.52	0.0004
caffeic acid sulfate	3.4	0.0175	12-ketolithocholate	0.26	0.0004
guanosine 5'- monophosphate (5'-GMP)	2.97	0.0175	thymidine 5'-monophosphate	0.11	0.0006
anserine	2.44	0.0188	3-hydroxypalmitate	0.19	0.0006
palmitoyl ethanolamide	1.19	0.0192	hyocholate	0.24	0.0008
18-methylnonadecanoate (i20:0)	1.68	0.0197	decanoylcarnitine (C10)	0.17	0.0009
sphingomyelin (d18:0/20:0, d16:0/22:0)*	4.45	0.02	(12 or 13)-methylmyristate (a15:0 or i15:0)	0.42	0.0009
2,6-dihydroxybenzoic acid	1.85	0.02	4-cholesten-3-one	0.61	0.001
caprylate (8:0)	1.66	0.02	palmitoleoyl ethanolamide*	0.35	0.0013
1-palmitoyl-2-oleoyl-GPI (16:0/18:1)*	1.57	0.02	N-acetylaspartate (NAA)	0.36	0.0014
N-acetylglucosamine/N-acetylgalactosamine	1.34	0.0206	3-ketosphinganine	0.38	0.0012
sphingomyelin (d17:1/14:0, d16:1/15:0)*	1.33	0.0219	(3'-5')-cytidylylcytidine*	0.39	0.0013
arachidate (20:0)	1.24	0.0221	2-hydroxylignocerate*	0.42	0.0012
2-hydroxyarachidate*	1.3	0.0229	deoxycholate	0.21	0.0017
isobutyrylcarnitine (C4)	1.76	0.0231	1-palmitoyl-2-arachidonoyl-GPE (16:0/20:4)*	0.38	0.0017
N-acetylglucosaminylasparagine	1.65	0.0231	2-hydroxybehenate	0.43	0.0019
fructosyllysine	1.43	0.0231	octadecenedioate (C18:1-DC)	0.52	0.0023
beta-alanine	1.4	0.0231	carotene diol (3)	0.77	0.0024
4-vinylphenol sulfate	1.84	0.0233	dipicolinate	0.14	0.0028
mevalonate	1.2	0.0235	N1-Methyl-4-pyridone-3-carboxamide	0.24	0.0028
argininosuccinate	1.9	0.0237	uridine 5'-monophosphate (UMP)	0.39	0.0028
linoleoylcarnitine (C18:2)*	1.5	0.0241	cytidine 5'-monophosphate (5'-CMP)	0.52	0.0035
isoleucylglycine	4.27	0.0254	1-palmitoyl-2-docosahexaenoyl-GPE (16:0/22:6)*	0.34	0.0038
pyridoxamine	1.64	0.0254	beta-muricholate	0.4	0.0037
3-hydroxyoleoylcarnitine	1.45	0.0258	(3'-5')-adenylyladenosine*	0.41	0.0047
oleoyl-arachidonoyl-glycerol (18:1/20:4) [1]*	1.47	0.0266	N-acetylneuraminate	0.46	0.0052
1-palmitoyl-2-arachidonoyl-GPI (16:0/20:4)*	1.25	0.0266	N-acetylmethionine sulfoxide	0.54	0.0052
methylnaphthyl sulfate (2)*	1.43	0.028	taurine	0.26	0.0065
1-stearoyl-2-arachidonoyl-GPE (18:0/20:4)	1.32	0.0286	mannose	0.53	0.0065
1-arachidonoyl-GPE (20:4n6)*	1.21	0.0286	3-hydroxymargarate	0.27	0.0072
N-octanoylglycine	1.42	0.029	phytosphingosine	0.49	0.0072
maleate	1.35	0.0292	3-hydroxymargaroylglycine	0.42	0.0073
4-hydroxycinnamate	2.34	0.0295	phosphate	0.44	0.0074
1-methylhistamine	1.72	0.0297	3-dehydrodeoxycholate	0.2	0.0079
3-amino-2-piperidone	1.49	0.0306	2-hydroxypalmitate	0.41	0.0088
hippurate	1.61	0.0307	carotene diol (2)	0.77	0.0109
palmitoyl-docosahexaenoyl-glycerol (16:0/22:6) [1]*	1.6	0.0309	(3'-5')-adenylylcytidine	0.51	0.0112
cysteine-glutathione disulfide	1.32	0.031	chenodeoxycholic acid sulfate (1)	0.07	0.0122
methionine sulfoxide	1.21	0.0333	stigmastadienone	0.77	0.0132
fructose 1,6-diphosphate/glucose 1,6-diphosphate/myo-inositol diphosphates	1.88	0.0368	hexadecasphinganine (d16:0)*	0.43	0.0143
tauro-alpha-muricholate	4.68	0.0387	3b-hydroxy-5-cholenoic acid	0.48	0.0154
linolenate [alpha or gamma; (18:3n3 or 6)]	1.36	0.0391	methylsuccinate	0.56	0.0159
2'-O-methyluridine	1.39	0.0398	linolenoyl ethanolamide	0.62	0.0159
taurocholate	3.29	0.04	cis-4-decenoylcarnitine (C10:1)	0.24	0.0159
1-oleoylglycerol (18:1)	1.91	0.0402	glycerol 3-phosphate	0.49	0.0167
3-hydroxyhexanoate	1.42	0.0407	4-hydroxyphenylacetate	0.53	0.0168
1-palmitoleoylglycerol (16:1)*	3.18	0.0411	(3'-5')-guanylylcytidine	0.36	0.0187
urate	1.68	0.0411	glycerophosphoglycerol	0.74	0.0189
N6-succinyladenosine	1.56	0.0411	N-acetylglucosamine/N-acetylgalactosamine	0.62	0.0189
serine	1.32	0.0411	heptadecasphingosine (d17:1)	0.57	0.0195
proline	1.27	0.042	alpha-tocopherol	0.77	0.0227
thyroxine	1.4	0.0426	xanthine	0.48	0.0229
1-docosahexaenoylglycerol (22:6)	2.4	0.0433	palmitoyl ethanolamide	0.64	0.0229
heptanoyl glycine	1.37	0.0448	2-isopropylmalate	0.39	0.0235
adipate (C6-DC)	1.33	0.0448	octanoylcarnitine (C8)	0.44	0.0235
1-linolenoylglycerol (18:3)	3.24	0.0457	undecenoylcarnitine (C11:1)	0.5	0.0249
salicin (salicyl alcohol glucoside)	2.85	0.0459	adenosine 5'-monophosphate (AMP)	0.46	0.0249
creatine phosphate	1.27	0.0474	formiminoglutamate	0.54	0.0249
1-stearoyl-2-oleoyl-GPE (18:0/18:1)	1.27	0.0488	apigenin	0.59	0.0257
N-acetylglycine	0.14	3.79e-13	2,8-quinolinediol	0.46	0.0258
2S,3R-dihydroxybutyrate	0.12	4.086e-12	2'-deoxyadenosine 5'-monophosphate	0.46	0.0261
N-delta-acetylornithine	0.21	8.012e-12	dihomo-linolenate (20:3n3 or n6)	0.42	0.031
methyl glucopyranoside (alpha + beta)	0.32	1.3794e-11	phenylacetate	0.65	0.0321
glycosyl ceramide (d18:2/24:1, d18:1/24:2)*	0.27	2.9898e-11	stearoyl ethanolamide	0.64	0.0332
2-butenoylglycine	0.09	4.5792e-11	pentadecanoate (15:0)	0.54	0.0337
N2,N5-diacetylornithine	0.21	9.9937e-11	N-stearoyl-sphinganine (d18:0/18:0)*	0.56	0.0338
3-hydroxybutyroylglycine**	0.13	1.4811e-10	lignoceroyl ethanolamide (24:0)*	0.62	0.0358
N1-Methyl-4-pyridone-3-carboxamide	0.05	1.6572e-10	1-palmitoyl-2-oleoyl-GPE (16:0/18:1)	0.48	0.037
glycosyl-N-palmitoyl-sphingosine (d18:1/16:0)	0.39	4.798e-10	isovalerylcarnitine (C5)	0.53	0.0411
2R,3R-dihydroxybutyrate	0.32	7.7086e-10	butyrylcarnitine (C4)	0.43	0.042
alpha-hydroxyisocaproate	0.27	2.5008e-09	undecanedioate (C11-DC)	0.7	0.0435
N-acetyl-2-aminooctanoate*	0.33	1.0021e-08	2-methylbutyrylcarnitine (C5)	0.53	0.0468
2-hydroxybutyrate/2-hydroxyisobutyrate	0.18	1.2909e-08	oleoyl ethanolamide	0.69	0.0473
2-hydroxyglutarate	0.37	1.2999e-08	4-hydroxymandelate	0.7	0.0482
N-acetylalanine	0.51	1.7079e-08	pyridoxal	0.7	0.0482
N6-methyllysine	0.39	1.8932e-08
indolepropionate	0.11	2.6372e-08
thymidine	0.32	8.3434e-08
N1-Methyl-2-pyridone-5-carboxamide	0.11	8.3434e-08
2'-deoxyuridine	0.36	8.7732e-08
alpha-hydroxyisovalerate	0.38	1.1505e-07
N-acetylserine	0.43	1.7873e-07
3-hydroxyadipate*	0.12	2.1747e-07
glycine conjugate of C6H10O2 (3)*	0.23	2.1747e-07
2,3-dihydroxyisovalerate	0.24	4.0578e-07
2-oxoadipate	0.03	5.4604e-07
galactonate	0.21	7.9949e-07
nisinate (24:6n3)	0.4	9.4055e-07
p-cresol sulfate	0.06	1.0923e-06
3-methylcrotonylglycine	0.15	1.1841e-06
docosapentaenoate (n3 DPA; 22:5n3)	0.55	1.3968e-06
gamma-glutamylleucine	0.38	1.4106e-06
deoxycholate	0.02	1.5588e-06
tigloylglycine	0.13	1.6965e-06
3-hydroxysebacate	0.16	1.8003e-06
3-methylhistidine	0.56	1.9975e-06
N-methylproline	0.35	2.3632e-06
N-acetylglutamine	0.35	3.0629e-06
S-methylcysteine	0.54	3.0629e-06
urea	0.55	3.5023e-06
beta-muricholate	0.06	3.5436e-06
pyridoxate	0.24	5.0007e-06
homocitrulline	0.47	5.3385e-06
trans-2-hexenoylglycine	0.28	5.4224e-06
allantoin	0.65	5.4224e-06
gamma-glutamylhistidine	0.43	6.5242e-06
glycosyl ceramide (d18:1/23:1, d17:1/24:1)*	0.3	6.6121e-06
propionylglycine	0.34	7.2385e-06
1-methyl-4-imidazoleacetate	0.56	8.3224e-06
2-aminobutyrate	0.35	9.2193e-06
2-hydroxyadipate	0.07	1.068e-05
butyrylglycine	0.31	1.1664e-05
cholate	0.02	1.3964e-05
retinal	0.46	1.4139e-05
erythronate*	0.63	1.6258e-05
2-hydroxy-3-methylvalerate	0.42	1.8519e-05
p-cresol glucuronide*	0.08	2.001e-05
acetoacetate	0.11	2.0789e-05
N2,N6-diacetyllysine	0.52	2.1715e-05
retinol (Vitamin A)	0.56	2.2039e-05
1-methyl-5-imidazoleacetate	0.37	2.5491e-05
N6,N6-dimethyllysine	0.76	2.7092e-05
isocitric lactone	0.5	2.8123e-05
gamma-glutamylisoleucine*	0.51	3.0859e-05
N-formylmethionine	0.53	3.0859e-05
leucylhydroxyproline*	0.39	3.1808e-05
4-methylhexanoylglycine	0.36	3.3012e-05
pantothenate	0.35	3.7082e-05
3-methyl-2-oxovalerate	0.54	3.7754e-05
2-methylbutyrylglycine	0.25	4.4324e-05
gamma-glutamylphenylalanine	0.43	5.1655e-05
2-aminoadipate	0.21	5.2052e-05
N-acetylkynurenine (2)	0.45	5.2079e-05
3-methyl-2-oxobutyrate	0.6	5.6025e-05
2-hydroxyphenylacetate	0.34	5.9516e-05
1-oleoyl-2-docosahexaenoyl-GPC (18:1/22:6)*	0.75	6.1571e-05
3-methyladipate	0.29	6.8034e-05
glycolate (hydroxyacetate)	0.43	7.054e-05
N6,N6,N6-trimethyllysine	0.62	7.1753e-05
aconitate [cis or trans]	0.73	7.8467e-05
5-methyl-2'-deoxycytidine	0.61	0.0001
N-acetylglutamate	0.33	0.0001
N-acetylthreonine	0.68	0.0001
4-methyl-2-oxopentanoate	0.61	0.0001
gamma-glutamylalanine	0.19	0.0002
N,N-dimethylalanine	0.28	0.0003
N-acetylcitrulline	0.33	0.0003
gamma-glutamylglutamine	0.35	0.0004
picolinate	0.52	0.0002
isoleucine	0.75	0.0003
6-hydroxyindole sulfate	0.28	0.0004
4-acetamidobutanoate	0.64	0.0004
hyodeoxycholate	0.11	0.0005
2,3-diphosphoglycerate	0.21	0.0005
argininate*	0.24	0.0006
glycine conjugate of C6H10O2 (2)*	0.44	0.0006
N-acetylleucine	0.48	0.0005
N-acetylvaline	0.56	0.0005
indolelactate	0.58	0.0006
N-acetylarginine	0.61	0.0005
isovalerylglycine	0.35	0.0006
phenylacetyltaurine	0.4	0.0006
3-indoxyl sulfate	0.42	0.0006
S-(3-hydroxypropyl)mercapturic acid (HPMA)	0.45	0.0006
linoleoyl-docosahexaenoyl-glycerol (18:2/22:6) [1]*	0.49	0.0006
anthranilate	0.53	0.0007
1-methylhistidine	0.55	0.0008
pyroglutamine*	0.6	0.001
3-hydroxybutyrate (BHBA)	0.61	0.001
2,3-dihydroxy-5-methylthio-4-pentenoate (DMTPA)*	0.67	0.0009
3,4-dihydroxybutyrate	0.69	0.001
2-keto-3-deoxy-gluconate	0.37	0.001
gamma-glutamylvaline	0.6	0.0011
2-amino-p-cresol sulfate	0.14	0.0011
stachydrine	0.55	0.0012
heptenedioate (C7:1-DC)*	0.47	0.0012
linoleoylcholine*	0.13	0.0014
hydroxy-N6,N6,N6-trimethyllysine*	0.68	0.0013
N-acetylasparagine	0.64	0.0015
sulfate*	0.82	0.0015
histidine betaine (hercynine)*	0.44	0.0016
quinolinate	0.45	0.0017
N-formylanthranilic acid	0.5	0.0017
1-palmitoyl-GPE (16:0)	0.77	0.0017
gamma-glutamylglycine	0.47	0.0018
dimethylglycine	0.71	0.0018
kynurenine	0.74	0.0018
isobutyrylglycine	0.49	0.0021
docosapentaenoate (n6 DPA; 22:5n6)	0.71	0.0021
pro-hydroxy-pro	0.61	0.0022
arabinose	0.64	0.0022
dihomo-linolenate (20:3n3 or n6)	0.7	0.0023
gamma-glutamylcitrulline*	0.26	0.0023
tetradecanedioate (C14-DC)	0.52	0.0023
N1-methyladenosine	0.77	0.0025
methionine sulfone	0.63	0.0026
docosahexaenoylcholine	0.18	0.0027
docosapentaenoylcarnitine (C22:5n3)*	0.5	0.0027
N-acetylisoleucine	0.56	0.0029
7-ketodeoxycholate	0.13	0.003
palmitoylcholine	0.14	0.0029
glycosyl ceramide (d16:1/24:1, d18:1/22:1)*	0.34	0.003
indoxyl glucuronide	0.35	0.003
phenylacetylglycine	0.42	0.0031
2-aminophenol sulfate	0.57	0.0032
imidazole lactate	0.58	0.0032
valine	0.8	0.0035
gamma-glutamylmethionine	0.28	0.0035
12-HEPE	0.37	0.0035
N-acetylhistidine	0.61	0.0036
alpha-ketobutyrate	0.27	0.0037
14-HDoHE/17-HDoHE	0.45	0.0039
mead acid (20:3n9)	0.59	0.0039
2-hydroxyoleate	0.6	0.0042
7-methylguanine	0.71	0.0042
isocaproylglycine	0.51	0.0043
succinoyltaurine	0.54	0.0043
1-linoleoyl-2-linolenoyl-GPC (18:2/18:3)*	0.73	0.0047
indoleacetylglycine	0.54	0.0048
3-hydroxysuberate	0.58	0.0053
leucine	0.82	0.0061
ursodeoxycholate	0.18	0.0062
tartronate (hydroxymalonate)	0.78	0.0063
ascorbic acid 2-sulfate	0.77	0.0064
isoleucylhydroxyproline*	0.52	0.0072
nicotinamide N-oxide	0.62	0.0073
suberylglycine	0.37	0.0074
valerylglycine	0.38	0.0074
heme	0.49	0.0074
1-carboxyethylisoleucine	0.45	0.0075
adenosine 3',5'-cyclic monophosphate (cAMP)	0.61	0.0075
ribonate	0.64	0.0083
2'-deoxycytidine	0.78	0.0085
phenylacetate	0.62	0.0086
phenol sulfate	0.5	0.0088
heneicosapentaenoate (21:5n3)	0.71	0.0092
pimeloylcarnitine/3-methyladipoylcarnitine (C7-DC)	0.29	0.0093
3-hydroxyisobutyrate	0.42	0.0097
dihydroorotate	0.59	0.0106
1-oleoyl-2-docosahexaenoyl-GPE (18:1/22:6)*	0.7	0.0108
N-acetyl-beta-alanine	0.7	0.011
arachidonoylcholine	0.2	0.0118
hydroxyasparagine**	0.71	0.0137
phenyllactate (PLA)	0.77	0.0142
N-acetylcarnosine	0.61	0.0143
pyridoxal	0.82	0.0148
6-oxopiperidine-2-carboxylate	0.55	0.0148
3-methylcytidine	0.67	0.0153
indoleacrylate	0.62	0.0155
octadecenedioate (C18:1-DC)	0.58	0.016
3-hydroxykynurenine	0.56	0.0168
ursocholate	0.25	0.0173
citrate	0.89	0.0173
eicosapentaenoate (EPA; 20:5n3)	0.72	0.0175
docosahexaenoate (DHA; 22:6n3)	0.81	0.0183
4-allylcatechol sulfate	0.47	0.0184
corticosterone	0.55	0.0188
hexanoylglycine	0.65	0.0192
docosatrienoate (22:3n3)	0.7	0.02
phenylalanylhydroxyproline*	0.37	0.02
(R)-3-hydroxybutyrylcarnitine	0.63	0.0207
glycerate	0.83	0.0208
adipoylcarnitine (C6-DC)	0.57	0.021
3-hydroxypyridine sulfate	0.63	0.0218
indoleacetate	0.75	0.0219
sebacate (C10-DC)	0.62	0.0223
N-acetylhomocitrulline	0.71	0.0224
carotene diol (1)	0.75	0.0226
N-acetylmethionine	0.71	0.0229
methyl indole-3-acetate	0.66	0.0229
phenylpyruvate	0.59	0.0231
N-acetyltryptophan	0.75	0.0254
beta-hydroxyisovalerate	0.66	0.0254
bradykinin, des-arg(9)	0.56	0.026
1-carboxyethylleucine	0.72	0.0268
palmitoyl-arachidonoyl-glycerol (16:0/20:4) [1]*	0.74	0.0276
9,10-DiHOME	0.66	0.0279
histamine	0.54	0.0279
glucuronate	0.85	0.0284
perfluorooctanesulfonate (PFOS)	0.86	0.0293
fructose	0.6	0.0293
sphingosine 1-phosphate	0.77	0.0319
mannonate*	0.73	0.0336
docosatrienoate (22:3n6)*	0.27	0.0349
creatinine	0.87	0.0369
5-hydroxyhexanoate	0.66	0.0391
N-acetyl-1-methylhistidine*	0.84	0.0398
2-hydroxyoctanoate	0.57	0.04
cystine	0.73	0.0404
pentadecanoate (15:0)	0.83	0.0413
oxalate (ethanedioate)	0.87	0.042
N-acetylneuraminate	0.81	0.043
N6-acetyllysine	0.87	0.0448
2-hydroxystearate	0.82	0.0451
thymine	0.66	0.0454
S-methylmethionine	0.61	0.0457
alpha-ketoglutarate	0.79	0.0457
formiminoglutamate	0.64	0.0463
2-hydroxypalmitate	0.85	0.0471
1-oleoyl-2-arachidonoyl-GPE (18:1/20:4)*	0.71	0.0475
1-palmitoyl-2-docosahexaenoyl-GPE (16:0/22:6)*	0.79	0.0488

## Sheet: Table S2
Table S2. Representative metabolic pathways of the significantly different metabolites between two groups.
Group	1Sample	2Metabolic pathway	3Metabolites #	Enrichment	4P-value
DBA water vs B6 water	Plasma	Fatty Acid Metabolism (Acyl Carnitine, Long Chain Saturated)	8(8)	1.83	0.008
	Plasma	Sphingomyelins	26(29)	1.66	<0.001
	Plasma	Diacylglycerol	28(32)	1.62	<0.001
	Plasma	Fatty Acid, Monohydroxy	28(31	1.62	<0.001
	Plasma	Leucine, Isoleucine and Valine Metabolism	23(30)	1.41	0.008
	Plasma	Tryptophan Metabolism	15(20)	1.37	0.037
	Feces	Dinucleotide	7(7)	2.48	0.0018
	Feces	Glycine, Serine and Threonine Metabolism	9(10)	2.24	0.0018
	Feces	Alanine and Aspartate Metabolism	6(7)	2.12	0.019
	Feces	Histidine Metabolism	13(16)	2.03	<0.001
	Feces	Endocannabinoid	9(11)	2.03	0.0058
	Feces	Leucine, Isoleucine and Valine Metabolism	20(25)	2.02	<0.001
	Feces	Pyrimidine Metabolism, Cytidine containing	6(8)	1.85	0.045
	Feces	Diacylglycerol	17(24)	1.77	0.0019
	Feces	Methionine, Cysteine, SAM and Taurine Metabolism	14(21)	1.66	0.01
	Feces	Secondary Bile Acid Metabolism	15(23)	1.62	0.01
	Feces	Dipeptide	12(20)	1.49	0.04
DBA fructose vs water	Plasma	Fatty Acid, Branched	3 (3)	4.71	0.0098
	Plasma	Ceramides	7 (8)	4.19	<0.001
	Plasma	Fatty Acid Metabolism (Acyl Carnitine, Polyunsaturated)	5 (6)	3.96	0.0021
	Plasma	Fatty Acid Metabolism (Acyl Carnitine, Monounsaturated)	6 (9)	3.17	0.0039
	Plasma	Fatty Acid Metabolism (Acyl Carnitine, Long Chain Saturated)	5 (8)	2.96	0.012
	Plasma	Nicotinate and Nicotinamide Metabolism	6 (10)	2.85	0.0076
	Plasma	Long Chain Polyunsaturated Fatty Acid (n3 and n6)	11 (19)	2.8	<0.001
	Plasma	Phosphatidylcholine (PC)	10 (22)	2.18	0.0069
	Plasma	Fatty Acid Metabolism (Acyl Glycine)	5 (11)	2.15	0.049
	Plasma	Diacylglycerol	12(32)	1.8	0.016
	Plasma	Leucine, Isoleucine and Valine Metabolism	10(30)	1.58	0.049
	Feces	Fatty Acid Metabolism (Acyl Glycine)	5(7)	3.79	0.0035
	Feces	Glycine, Serine and Threonine Metabolism	6(10)	3.19	0.0044
	Feces	Phenylalanine Metabolism	4(7)	3.01	0.025
	Feces	Fatty Acid, Monohydroxy	8(17)	2.52	0.0063
	Feces	Histidine Metabolism	6(16)	1.98	0.047
	Feces	Leucine, Isoleucine and Valine Metabolism	8(25)	1.69	0.053
B6 fructose vs water	Plasma	Fatty Acid Metabolism (Acyl Glycine)	7(11)	6.11	3.6e-05
	Plasma	Ceramides	5(8)	5.89	<0.001
	Plasma	Hexosylceramides (HCER)	4(7)	5.33	0.0036
	Plasma	Phosphatidylcholine (PC)	9(22)	3.97	<0.001
	Plasma	Sterol	3(7)	3.95	0.03
	Plasma	Pentose Metabolism	3(8)	3.45	0.042
	Plasma	Diacylglycerol	8(32)	2.37	0.013
	Feces	Fatty Acid Metabolism (Acyl Choline)	3(3)	8.44	0.0017
	Feces	Fatty Acid Metabolism (Acyl Carnitine, Long Chain Saturated)	4(5)	6.8	<0.001
	Feces	Fatty Acid Metabolism (Acyl Carnitine, Monounsaturated)	5(7)	6.12	<0.001
	Feces	Sterol	6(11)	4.7	<0.001
	Feces	Primary Bile Acid Metabolism	5(11)	3.88	0.00536
	Feces	Endocannabinoid	4(11)	3.07	0.02853
	Feces	Lysine Metabolism	5(17)	2.49	0.03389
	Feces	Leucine, Isoleucine and Valine Metabolism	7(25)	2.4	0.01732
	Feces	Secondary Bile Acid Metabolism	6(23)	2.22	0.03498
1Sample size n=5-6/group.
2Top signaling pathways with an enrichment value greater than 1.5 and at least two metabolites within each pathway.
3Metabolites # is shown as the number of significant metabolites in pathway (total number of metabolites in pathway).
4 Hypergeometric P-values.

## Sheet: Table S3
Table S3. Identification of significant features between fructose group and water group in plasma and feces of DBA mice using four different statistical analysis (T-test/Fold change, SAM. PLS-DA, Random forest).
DBA plasma									DBA feces
T-test/fold chnge			SAM		PLS-DA		Random forest		T-test/fold chnge			SAM		PLS-DA		Random forest
Metabolites	fold change	P-value	Metabolites	FDR	Metabolites	Vip score	Metabolites	MeanDecreaseAccuracy	Metabolites	fold change	P-value	Metabolites	FDR	Metabolites	Vip score	Metabolites	MeanDecreaseAccuracy
4-allylphenol sulfate	2.3382	0.00078909	1-linolenoyl-GPC 18:3	0.0087527	1-linolenoyl-GPC 18:3	2.1569	3-methylglutaconate	0.0065333	enterolactone	4.7458	8.8153e-07	enterolactone	0.0035312	enterolactone	2.3105	2-hydroxylignocerate	0.0055333
3-hydroxystearate	2.0043	0.0022888	1-palmitoyl-2-oleoyl-GPC 16:0/18:1	0.0087527	1-palmitoyl-2-oleoyl-GPC 16:0/18:1	2.1233	S-methylcysteine	0.0036667	enterodiol	2.3646	3.3884e-06	enterodiol	0.0035312	enterodiol	2.2792	glycerophosphoinositol	0.0052381
1-methylnicotinamide	2.2525	0.0024643	glycosyl ceramide d16:1/24:1, d18:1/22:1	0.0087527	glycosyl ceramide d16:1/24:1, d18:1/22:1	2.1004	stearoylcarnitine C18	0.0036	coumestrol	3.621	7.2898e-05	coumestrol	0.016479	coumestrol	2.1644	2'-deoxyadenosine	0.0041333
p-cresol sulfate	6.5364	0.0029078	ceramide d181/20:0, d16:1/22:0, d20:1/18:0	0.0087527	ceramide d18:1/20:0, d16:1/22:0, d20:1/18:0	2.0868	1-methylnicotinamide	0.0034429	4-hydroxyphenylacetate	3.3688	0.00012452	4-hydroxyphenylacetate	0.019421	4-hydroxyphenylacetate	2.1354	1-1-enyl-stearoyl-2-oleoyl-GPE P-18:0/18:1	0.0041333
1,2-dilinoleoyl-GPE 18:2/18:2	0.30938	0.004236	1-palmitoyl-2-dihomo-linolenoyl-GPC 16:0/20:3n3 or 6	0.0087527	1-palmitoyl-2-dihomo-linolenoyl-GPC 16:0/20:3n3 or 6	2.0812	pentadecanoylcarnitine C15	0.0033333	glycerophosphoinositol	2.5877	0.00016297	glycerophosphoinositol	0.019774	glycerophosphoinositol	2.1196	chrysin	0.0036667
pentadecanoylcarnitine C15	0.47332	0.004985	1-linoleoyl-2-linolenoyl-GPC 18:2/18:3	0.0087527	1-linoleoyl-2-linolenoyl-GPC 18:2/18:3	2.0556	docosapentaenoate DPA 22:5n3	0.003	chrysin	3.6243	0.00025363	chrysin	0.021187	chrysin	2.0914	coumestrol	0.0036
equol sulfate	0.46173	0.0063291	1,5-anhydroglucitol 1,5-AG	0.018179	1,5-anhydroglucitol 1,5-AG	1.9886	1-oleoyl-2-arachidonoyl-GPI 18:1/20:4	0.003	2'-deoxyadenosine	4.0972	0.00042647	2,4-dihydroxybutyrate	0.022599	2,4-dihydroxybutyrate	2.0655	N-acetylglutamine	0.0031333
hexadecenedioate C16:1-DC	0.48432	0.0072877	docosapentaenoate DPA 22:5n3	0.018179	docosapentaenoate DPA 22:5n3	1.9885	N-acetylthreonine	0.0029333	7-methylguanine	0.39778	0.00049078	choline	0.022599	choline	2.064	1-linoleoyl-GPI 18:2	0.0031
suberoylcarnitine C8-DC	0.43696	0.0073253	3-methylhistidine	0.018179	3-methylhistidine	1.987	2-aminobutyrate	0.0026667	protoporphyrin IX	0.27435	0.0005805	2,4,6-trihydroxybenzoate	0.022599	2,4,6-trihydroxybenzoate	2.063	asparagine	0.003
stearoyl-linoleoyl-glycerol 18:0/18:2 2	0.38216	0.014348	dihomo-linoleoylcarnitine C20:2	0.018179	dihomo-linoleoylcarnitine C20:2	1.9705	1-methyladenosine	0.0026	equol	2.115	0.00072651	2'-deoxyadenosine	0.022599	2'-deoxyadenosine	2.0546	2-hydroxybehenate	0.003
ceramide d18:1/17:0, d17:1/18:0	0.43444	0.01567	eicosapentaenoate EPA 20:5n3	0.018179	eicosapentaenoate EPA 20:5n3	1.9612	4-methyl-2-oxopentanoate	0.0025333	1-methyl-5-imidazoleacetate	2.3773	0.00089322	equol	0.028249	7-methylguanine	2.0439	adenosine	0.0026667
urate	0.48812	0.01847	isocaproylglycine	0.018179	isocaproylglycine	1.9504	4-methylcatechol sulfate	0.0025	1-oleoyl-GPI 18:1	2.3461	0.0010705	N1,N10-dicoumaroylspermidine	0.028249	protoporphyrin IX	2.0307	2,4,6-trihydroxybenzoate	0.0026667
myristoyl-linoleoyl-glycerol 14:0/18:2 1	0.4381	0.018472	4-methyl-2-oxopentanoate	0.018179	4-methyl-2-oxopentanoate	1.9503	1-linolenoyl-GPC 18:3	0.0025	adenosine	4.0267	0.0013202	picolinate	0.028249	equol	2.0122	N-2-hydroxypalmitoyl-sphingosine d18:1/16:0 2OH	0.0026333
ribose	0.34621	0.020168	1-oleoyl-2-arachidonoyl-GPI 18:1/20:4	0.020852	1-oleoyl-2-arachidonoyl-GPI 18:1/20:4	1.9139	1-linoleoyl-2-linolenoyl-GPC 18:2/18:3	0.0024	lysylleucine	3.9241	0.0013672	1-methyl-5-imidazoleacetate	0.028249	N1,N10-dicoumaroylspermidine	1.9994	lysylleucine	0.0026333
linolenoyl-linolenoyl-glycerol 18:3/18:3 2	0.43444	0.021895	4-allylphenol sulfate	0.020852	4-allylphenol sulfate	1.9114	imidazole lactate	0.0023333	pinosylvin	7.5747	0.0014863	1-oleoyl-GPI 18:1	0.034481	picolinate	1.9976	apigenin	0.0026
linoleoyl-linolenoyl-glycerol 18:2/18:3 1	0.4076	0.023558	valine	0.020852	valine	1.9112	fructose	0.0023333	chenodeoxycholic acid sulfate 1	12.153	0.0016291	adenosine	0.03717	1-methyl-5-imidazoleacetate	1.9943	1-palmitoyl-GPE 16:0	0.0023333
palmitoleoyl-arachidonoyl-glycerol 16:1/20:4 2	0.42905	0.024033	ethylmalonate	0.020852	ethylmalonate	1.9066	linoleoyl-linolenoyl-glycerol 18:2/18:3 2	0.0022	N-acetylglutamine	0.2998	0.001914	lysylleucine	0.03717	1-oleoyl-GPI 18:1	1.9779	picolinate	0.0023333
cinnamoylglycine	2.1879	0.028734	S-methylcysteine	0.023827	S-methylcysteine	1.8748	3-methyl-2-oxobutyrate	0.0021667	1-palmitoyl-2-docosahexaenoyl-GPE 160/226	2.0521	0.0021279	pinosylvin	0.038136	adenosine	1.9581	N1,N10-dicoumaroylspermidine	0.0023333
branched chain 14:0 dicarboxylic acid	0.37028	0.02952	methyl glucopyranoside alpha beta	0.031291	homocitrulline	1.8701	glycerophosphoserine	0.0021	taurohyodeoxycholic acid	2.5086	0.0030167	chenodeoxycholic acid sulfate 1	0.04109	lysylleucine	1.9547	3-methylcrotonylglycine	0.0023333
2,6-dihydroxybenzoic acid	2.3076	0.031823	3-methylglutaconate	0.031764	methyl glucopyranoside alpha beta	1.8418	nonadecanoate 19:0	0.002	apigenin	2.5349	0.0030989	glycerol	0.04109	pinosylvin	1.9465	1-palmitoyl-2-docosahexaenoyl-GPE 16:0/22:6	0.0023333
catechol sulfate	2.2011	0.043518	imidazole lactate	0.031764	3-methylglutaconate	1.8313	N-acetylisoleucine	0.002	2-hydroxybehenate	0.34838	0.0035866			chenodeoxycholic acid sulfate 1	1.9372	2,4-dihydroxybutyrate	0.0023
ribose 1-phosphate	0.37882	0.043724	3-hydroxystearate	0.031764	imidazole lactate	1.8279	myristoyl-linoleoyl-glycerol 14:0/18:2 1	0.002	2-hydroxylignocerate	0.47384	0.0042493			glycerol	1.936	hexadecatrienoate 16:3n3	0.0022
myristoyl-linoleoyl-glycerol 14:0/18:2 2	0.4249	0.045274	1-oleoyl-GPC 18:1	0.031764	perfluorooctanesulfonate PFOS	1.8221	methylnaphthyl sulfate 2	0.002	2-hydroxyarachidate	0.40092	0.0056218			N-acetylglutamine	1.9205	1-methylnicotinamide	0.0021429
p-cresol glucuronide	7.3606	0.046703	1-methylnicotinamide	0.031764	3-hydroxystearate	1.8124	methyl indole-3-acetate	0.002	1-linoleoyl-GPI 18:2	3.2537	0.0070248			1-palmitoyl-2-docosahexaenoyl-GPE 16:0/22:6	1.9092	pinosylvin	0.0021333
tauro-alpha-muricholate	0.43396	0.049173	citrulline	0.031764	1-oleoyl-GPC 18:1	1.8112	margarate 17:0	0.002	allo-threonine	0.49553	0.0079351			3-hydroxy-3-methylglutarate	1.904	enterodiol	0.0021333
			nicotinamide	0.031764	1-methylnicotinamide	1.8046	hexadecadienoate 16:2n6	0.002	butyrylglycine C4	0.08144	0.0091038			taurohyodeoxycholic acid	1.8698	3-sulfo-L-alanine	0.0021333
			4-imidazoleacetate	0.031764	1-palmitoleoyl-2-linolenoyl-GPC 16:1/18:3	1.8006	ascorbic acid 2-sulfate	0.0018667	N-acetylproline	4.0088	0.0091051			apigenin	1.8666	hydroxyproline	0.002
			p-cresol sulfate	0.032756	citrulline	1.7995	succinoyltaurine	0.0018	stachydrine	0.29067	0.010949			hydroxyproline	1.8604	protoporphyrin IX	0.002
			2S,3R-dihydroxybutyrate	0.036652	nicotinamide	1.7993	ethylmalonate	0.0018	N-acetylserine	0.23848	0.011915			N-acetylhistidine	1.8593	heptadecatrienoate 17:3	0.002
			leucine	0.036932	4-imidazoleacetate	1.794	1,5-anhydroglucitol 1,5-AG	0.0018	thiamin monophosphate	0.32291	0.013598			pyroglutamine	1.8551	1-methyl-5-imidazoleacetate	0.002
			2-aminobutyrate	0.039487					galacturonate	2.2128	0.016012
			nicotinamide N-oxide	0.041352					phenylacetylglycine	0.072715	0.016875
									nicotinamide	0.46216	0.017982
									phenol sulfate	0.1796	0.018237
									trigonelline N'-methylnicotinate	0.18254	0.018484
									cinnamoylglycine	0.049814	0.02069
									hippurate	0.049822	0.021454
									pinosylvin monomethylether	2.0501	0.023322
									2-hydroxyhippurate salicylurate	0.075128	0.023611
									phenyllactate PLA	2.0005	0.023799
									indolelactate	3.543	0.024158
									hexanoylglycine C6	0.03127	0.025435
									adipoylcarnitine C6-DC	0.35296	0.026303
									indoleacetylglycine	0.16882	0.02662
									picolinoylglycine	0.096977	0.027044
									prolylhydroxyproline	2.586	0.027352
									isovalerylglycine	0.12702	0.0275
									N,N,N-trimethyl-alanylproline betaine TMAP	5.5126	0.027527
									N-acetylthreonine	0.38375	0.027642
									3-methylcrotonylglycine	0.10805	0.027685
									phenylpropionylglycine	0.073844	0.027994
									guanidinoacetate	0.28656	0.028831
									N-acetylglycine	0.12654	0.028985
									N-2-hydroxypalmitoyl-sphingosine d18:1/16:02OH	2.3297	0.029055
									3-ketosphinganine	2.2717	0.029119
									S-3-hydroxypropylmercapturic acid HPMA	0.29179	0.029257
									enterolactone sulfate	4.4034	0.029937
									glycine conjugate of C6H10O2 2	0.29555	0.034853
									N-acetylglutamate	0.46196	0.034918
									genistein	2.0829	0.035054
									isocaproylglycine	0.26934	0.035267
									glycine conjugate of C6H10O2 3	0.39277	0.037997
									1-palmitoyl-2-oleoyl-GPE 16:0/18:1	0.4226	0.03908
									O-sulfo-L-tyrosine	0.43363	0.039977
									dihydrocaffeate sulfate 2	0.33831	0.040667
									3-ureidopropionate	0.11015	0.041703
									ascorbic acid 3-sulfate	0.05428	0.042136
									2-methylbutyrylglycine C5	0.25507	0.043147
									3,5-dihydroxyphenylpropionate	2.6543	0.04596
									allantoin	0.11422	0.048461

## Sheet: Table S4
Table S4. Correlation analysis between metabolites and metabolic phenotypes in plasma and feces of DBA mice.
					Fold change2	BW		Fat mass		Lean mass		Adiposity		TG		FFA
Metabolite	Mouse strain	Sample1	Pathway	Subpathway		Corr3	FDR4	Corr	FDR	Corr	FDR	Corr	FDR	Corr	FDR	Corr	FDR
leucine	DBA	Plasma	Amino Acid	Leucine, Isoleucine and Valine Metabolism	1.32*			0.762768	0.0285589	-0.715772	0.0472744	0.756471	0.0304708			-0.862674	0.00833931
valine	DBA	Plasma	Amino Acid	Leucine, Isoleucine and Valine Metabolism	1.32*			0.734561	0.0386347	-0.731817	0.0395782	0.725285	0.0420593
S-methylcysteine	DBA	Plasma	Amino Acid	Methionine, Cysteine, SAM and Taurine Metabolism	1.49*			0.733123	0.039066	-0.788577	0.0213986	0.728401	0.0408044
citrulline	DBA	Plasma	Amino Acid	Urea cycle; Arginine and Proline Metabolism	1.24*											-0.714521	0.0472744
ornithine	DBA	Plasma	Amino Acid	Urea cycle; Arginine and Proline Metabolism	1.61*			0.746191	0.0342188	-0.740057	0.0363262	0.743994	0.0348903			-0.747019	0.0340524
1-methylnicotinamide	DBA	Plasma	Cofactors and Vitamins	Nicotinate and Nicotinamide Metabolism	2.13*	0.780852	0.021886	0.843895	0.00987983	-0.789562	0.0213986	0.839155	0.0106444			-0.824489	0.0126896
Nicotinamide N-oxide	DBA	Plasma	Cofactors and Vitamins	Nicotinate and Nicotine Metabolism	1.75*											-0.797616	0.0200595
1,2-dilinoleoyl-GPC (18:2/18:2)	DBA	Plasma	Lipid	Phosphatidylcholine (PC)	0.65**	-0.911164	0.0034801	-0.958099	0.0003081	0.965277	0.00024376	-0.954464	0.000309436
1,2-dilinoleoyl-GPE (18:2/18:2)#	DBA	Plasma	Lipid	Phosphatidylethanolamine (PE)	0.30*	-0.835991	0.0111729	-0.781958	0.021886	0.834898	0.0112531	-0.765441	0.0274261
ceramide (d18:1/17:0, d17:1/18:0)#	DBA	Plasma	Lipid	Ceramides	0.41*									0.0306785	0.0315254
ceramide (d18:1/20:0, d16:1/22:0, d20:1/18:0)#	DBA	Plasma	Lipid	Ceramides	0.63**	-0.734314	0.0386347	-0.860926	0.00833931	0.794684	0.0204545	-0.856001	0.00839871			0.83031	0.0120931
ceramide (d18:2/24:1, d18:1/24:2)#	DBA	Plasma	Lipid	Ceramides	0.64**	-0.75798	0.0302638	-0.795865	0.0204545	0.777001	0.0223635	-0.783224	0.021886			0.757004	0.0304708
N-behenoyl-sphingadienine (d18:2/22:0)#	DBA	Plasma	Lipid	Ceramides	0.62*	-0.861759	0.00833931	-0.791806	0.0208197	0.801638	0.0188955	-0.78096	0.021886
N-palmitoyl-sphinganine (d18:0/16:0)	DBA	Plasma	Lipid	Dihydroceramides	0.53*											0.783903	0.021886
linolenoyl-linolenoyl-glycerol (18:3/18:3) [2]#	DBA	Plasma	Lipid	Diacylglycerol	0.42*											0.777175	0.0223635
linoleoyl-linolenoyl-glycerol (18:2/18:3) [2]#	DBA	Plasma	Lipid	Diacylglycerol	0.51*					0.720816	0.04425	-0.683486	0.0662323
arachidonoyl ethanolamide	DBA	Plasma	Lipid	Endocannabinoid	0.53*	-0.711415	0.048483
margaroylcarnitine (C17)#	DBA	Plasma	Lipid	Fatty Acid Metabolism	0.52*	-0.872727	0.0078955	-0.907607	0.00368294	0.916829	0.00321891	-0.899834	0.00408769
pentadecanoylcarnitine (C15)#	DBA	Plasma	Lipid	Fatty Acid Metabolism	0.46*	-0.827323	0.0124161	-0.873926	0.0078955	0.87181	0.0078955	-0.862069	0.00833931
stearoylcarnitine (C18)	DBA	Plasma	Lipid	Fatty Acid Metabolism	0.67*	-0.871577	0.0078955	-0.921385	0.00321891	0.903389	0.00406274	-0.915316	0.00321891
dihomo-linoleoylcarnitine (C20:2)#	DBA	Plasma	Lipid	Fatty Acid Metabolism	0.70*			-0.724992	0.0420593	0.654185	0.0830192	-0.713551	0.0472744
linolenoylcarnitine (C18:3)#	DBA	Plasma	Lipid	Fatty Acid Metabolism	0.50*	-0.792912	0.0206209	-0.869391	0.0078955	0.828011	0.0124161	-0.857645	0.00837424
linoleoylcarnitine (C18:2)#	DBA	Plasma	Lipid	Fatty Acid Metabolism	0.55*	-0.781343	0.021886	-0.868991	0.0078955	0.825601	0.0126896	-0.858855	0.00833931
ethylmalonate	DBA	Plasma	Lipid	Fatty Acid Metabolism	0.68*											0.768625	0.0260601
2S,3R-dihydroxybutyrate	DBA	Plasma	Lipid	Fatty Acid, Dihydroxy	1.47*			0.802531	0.0188226	-0.779046	0.0221103	0.793958	0.0204545
hexadecadienoate (16:2n6)	DBA	Plasma	Lipid	Long Chain Polyunsaturated Fatty Acid (n3 and n6)	0.56*	-0.853303	0.00856218	-0.847615	0.00981179	0.865944	0.00833931	-0.838517	0.0106444			0.822105	0.0131557
margarate (17:0)	DBA	Plasma	Lipid	Long Chain Saturated Fatty Acid	0.72*	-0.820602	0.0133663	-0.859926	0.00833931	0.842044	0.0100964	-0.855472	0.00839871			0.874025	0.0078955
1-linolenoyl-GPC (18:3)#	DBA	Plasma	Lipid	Lysophospholipid	0.73**	-0.611165	0.112916	-0.803112	0.0188226	0.7238	0.0425233	-0.800474	0.0190918			0.74275	0.0350294
1-linoleoyl-2-linolenoyl-GPC (18:2/18:3)#	DBA			Phosphatidylcholine (PC)	0.51**	-0.748987	0.0331994	-0.830265	0.0120931	0.829872	0.0120931	-0.819567	0.0133663
1-palmitoleoyl-2-linolenoyl-GPC (16:1/18:3)#	DBA	Plasma	Lipid	Phosphatidylcholine (PC)	0.57*	-0.843653	0.00987983	-0.899162	0.00408769	0.884211	0.00672732	-0.890288	0.00562528			0.735601	0.0384978
1-palmitoyl-2-dihomo-linolenoyl-GPC (16:0/20:3n3 or 6)#	DBA	Plasma	Lipid	Phosphatidylcholine (PC)	1.27*	0.824214	0.0126896	0.782705	0.021886	-0.809471	0.0165063	0.781477	0.021886
1-palmitoyl-2-oleoyl-GPC (16:0/18:1)	DBA	Plasma	Lipid	Phosphatidylcholine (PC)	1.17*	0.730647	0.0400044	0.759708	0.0296136	-0.779454	0.0221103	0.760441	0.0295284
1-stearoyl-2-linoleoyl-GPC (18:0/18:2)#	DBA	Plasma	Lipid	Phosphatidylcholine (PC)	0.82*	-0.819306	0.0133663	-0.846059	0.00987983	0.843758	0.00987983	-0.852895	0.00856218
1-oleoyl-2-arachidonoyl-GPI (18:1/20:4)#	DBA	Plasma	Lipid	Phosphatidylinositol (PI)	1.45*	0.818499	0.0133998	0.751582	0.0319926	-0.77678	0.0223635	0.745292	0.0344307
p-cresol sulfate	DBA	Plasma	Xenobiotics	Benzoate Metabolism	6.53**			0.714925	0.0472744	-0.696165	0.0586445	0.715522	0.0472744
Perfluorooctanesulfonate	DBA	Plasma	Xenobiotics	Chemical	0.73*			-0.729407	0.0404813	0.725928	0.0420593	-0.713599	0.0472744
4-allylphenol sulfate	DBA	Plasma	Xenobiotics	Food Component/ Plant	2.19*			0.786162	0.021886	-0.737046	0.0379083	0.78328	0.021886
Thymol sulfate	DBA	Plasma	Xenobiotics	Food Component/ Plant	1.66*			0.788572	0.0213986	-0.742678	0.0350294	0.793955	0.0204545
1-methyl-5-imidazoleacetate	DBA	Feces	Amino Acid	Histidine Metabolism	2.03*			0.811183	0.0396103	-0.771551	0.0497583	0.808648	0.0396103
4-hydroxyphenylacetate	DBA	Feces	Amino Acid	Phenylalanine Metabolism	2.84**			0.818498	0.0396103	-0.813503	0.0396103	0.810545	0.0396103
Protoporphyrin IX	DBA	Feces	Cofactors & Vitamins	Hemoglobin and Porphyrin Metabolism	0.24**			-0.752547	0.0497583
Thiamin monophosphate	DBA	Feces	Cofactors & Vitamins	Thiamine Metabolism	0.29*											0.754582	0.0497583
2-hydroxylignocerate#	DBA	Feces	Lipid	Fatty Acid, Monohydroxy	0.41**			-0.770089	0.0497583			-0.769525	0.0497583
cholesterol	DBA	Feces	Lipid	Sterol	0.67*			-0.792749	0.0497583			-0.782283	0.0497583
lysylleucine	DBA	Feces	Peptide	Dipeptide	3.24*	0.773637	0.0497583	0.839682	0.0345656	-0.776079	0.0497583	0.840232	0.0345656			-0.775763	0.0497583
coumesterol	DBA	Feces	Xenobiotics	Food Component/ Plant	3.00**			0.761331	0.0497583			0.754096	0.0497583
enterodiol	DBA	Feces	Xenobiotics	Food Component/ Plant	2.06*			0.758558	0.0497583	-0.76396	0.0497583	0.75952	0.0497583
enterolactone	DBA	Feces	Xenobiotics	Food Component/ Plant	4.04**	0.765368	0.0497583	0.866816	0.0292429	-0.861066	0.0292429	0.866765	0.0292429
No correlation detected	B6	Plasma
No correlation detected	B6	Feces
#metabolite Indicates compounds that have not been officially confirmed based on a standard, but confident in its identity.
1Sample size n=5-6/group.
2Fold change is the metabolites ratio between fructose and water groups (fructose/water). *P-value < 0.05, **P-value < 0.01.
3Bicorr correlation coefficient.
4False discovery rate.

## Sheet: Table S5
Table S5. Identification of significant features between fructose group and water group in plasma and feces of B6 mice using four different statistical analysis (T-test/Fold change, SAM. PLS-DA, Random forest).
B6 plasma									B6 feces
T-test/fold chnge			SAM		PLS-DA		Random forest		T-test/fold chnge			SAM		PLS-DA		Random forest
Metabolites	fold change	P-value	Metabolites	FDR	Metabolites	Vip score	Metabolites	MeanDecreaseAccuracy	Metabolites	fold change	P-value	Metabolites	FDR	Metabolites	Vip score	Metabolites	MeanDecreaseAccuracy
2,3-diphosphoglycerate	0.3445	0.0057304	N-palmitoyl-sphingosine d18:1/16:0	0.11	N-palmitoyl-sphingosine d18:1/16:0	2.7186	N-acetylarginine	0.006	chenodeoxycholic acid sulfate 3	9.0351	2.4291e-07	chenodeoxycholic acid sulfate 3	0	chenodeoxycholic acid sulfate 3	2.639	taurocholenate sulfate	0.0083333
docosatrienoate 22:3n6	2.6102	0.014414	cholesterol	0.132	cholesterol	2.5878	sphingomyelin d181/140, d161/160	0.0059667	cholate sulfate	8.8814	3.1442e-07	cholate sulfate	0	cholate sulfate	2.6353	gamma-glutamylvaline	0.0047333
xanthosine	0.49933	0.022749	glycosyl-N-palmitoyl-sphingosine d18:1/16:0	0.132	glycosyl-N-palmitoyl-sphingosine d18:1/16:0	2.5389	mead acid 203n9	0.0038	taurochenodeoxycholic acid 7 or 24-sulfate	0.0036153	2.5548e-06	taurochenodeoxycholic acid 7 or 24-sulfate	0.0028155	taurochenodeoxycholic acid 7 or 24-sulfate	2.5956	N-acetylphenylalanine	0.0042667
ribose 1-phosphate	0.47167	0.027613	glycosyl ceramide d18:1/23:1, d17:1/24:1	0.132	glycosyl ceramide d18:1/23:1, d17:1/24:1	2.5364	glycosyl-N-palmitoyl-sphingosine d181/160	0.0038	N,N,N-trimethyl-5-aminovalerate	2.5288	3.1623e-05	N,N,N-trimethyl-5-aminovalerate	0.0063349	N,N,N-trimethyl-5-aminovalerate	2.5147	ergosterol	0.0036667
ribose	0.44299	0.034063	indoleacetate	0.132	indoleacetate	2.5217	cholesterol	0.0031	isobutyrylglycine C4	3.4389	7.3618e-05	isobutyrylglycine C4	0.011262	isobutyrylglycine C4	2.4751	N-acetyltaurine	0.0036
			campesterol	0.15429	glucuronide of C14H22O4 2	2.4665	N4-acetylcytidine	0.0029333	taurohyodeoxycholic acid	0.16189	7.4082e-05	taurohyodeoxycholic acid	0.011262	taurohyodeoxycholic acid	2.4748	chenodeoxycholic acid sulfate 3	0.0034667
			glycosyl-N-stearoyl-sphingosine d18:1/18:0	0.22	campesterol	2.4658	arachidonoylcholine	0.0029333	biotin	0.19198	0.00029127	N,N-dimethyl-5-aminovalerate	0.024133	N,N-dimethyl-5-aminovalerate	2.4196	deoxycarnitine	0.0033333
					glycosyl-N-stearoyl-sphingosine d18:1/18:0	2.3953	N-stearoyl-sphingosine d181/180	0.0023333	succinoyltaurine	0.32256	0.0003314	biotin	0.024401	biotin	2.3911	cholate sulfate	0.0033333
					3-carboxy-4-methyl-5-pentyl-2-furanpropionate 3-CMPFP	2.2918	glycosyl ceramide d181/231, d171/241	0.0021333	N-acetylphenylalanine	2.0184	0.0005904	succinoyltaurine	0.024401	succinoyltaurine	2.3817	campesterol	0.0033333
					N-delta-acetylornithine	2.275	N-palmitoyl-sphingosine d181/160	0.002	N-acetyltaurine	0.21925	0.00059816	N-acetylphenylalanine	0.034554	N-acetylphenylalanine	2.3359	gamma-glutamylleucine	0.003
					1-palmitoyl-2-palmitoleoyl-GPC 16:0/16:1	2.2667	N-acetylglycine	0.002	taurocholenate sulfate	0.069458	0.00087339	N-acetyltaurine	0.034554	N-acetyltaurine	2.3348	stigmasterol	0.0027333
					2,3-diphosphoglycerate	2.2527	glycolate hydroxyacetate	0.002	succinate	4.5685	0.0013753	taurocholenate sulfate	0.042233	taurocholenate sulfate	2.301	sphingomyelin d181/241, d182/240	0.0026667
					N-palmitoyl-phytosphingosine t18:0/16:0	2.2377	2-hydroxyphenylacetate	0.002	stearoyl ethanolamide	2.1134	0.0014846			N-formylphenylalanine	2.2632	1-palmitoyl-2-linoleoyl-GPE 160/182	0.0026667
					1-linoleoyl-2-linolenoyl-GPC 18:2/18:3	2.2238	glucuronide of C14H22O4 2	0.0019667	N-carbamoylputrescine	2.1834	0.001614			succinate	2.256	succinoyltaurine	0.0024667
					sphingomyelin d18:1/14:0, d16:1/16:0	2.2237	trigonelline N'-methylnicotinate	0.0018	phenylacetyltaurine	0.41567	0.0017107			stearoyl ethanolamide	2.2479	N,N,N-trimethyl-5-aminovalerate	0.0024
					3-hydroxypyridine sulfate	2.2107	homocitrulline	0.0018	N-acetylvaline	2.205	0.0027202			N-carbamoylputrescine	2.2389	oleoylcholine	0.0023333
					3-phosphoglycerate	2.1773	mannitol/sorbitol	0.0016714	taurocholate	0.3512	0.003814			phenylacetyltaurine	2.2325	N-formylphenylalanine	0.0023333
					N-acetylarginine	2.1485	1-palmitoyl-2-palmitoleoyl-GPC 160/161	0.0016667	N-linoleoyltaurine	0.3474	0.0089938			lignoceroyl ethanolamide 24:0	2.1918	linoleoylcholine	0.0021667
					ceramide d16:1/24:1, d18:1/22:1	2.144	3-phosphoglycerate	0.0015	glutarate C5-DC	2.3441	0.01049			7-dehydrocholesterol	2.1893	stearoyl ethanolamide	0.0021333
					homocitrulline	2.0926	2-hydroxyglutarate	0.0015	N-acetyltyrosine	2.1595	0.012764			N-acetylvaline	2.178	riboflavin Vitamin B2	0.0021333
					carotene diol 1	2.0803	10-undecenoate 111n1	0.0014667	lactosyl-N-palmitoyl-sphingosine d18:1/16:0	0.46949	0.014196			taurocholate	2.134	dihydrobiopterin	0.002
					docosatrienoate 22:3n6	2.0729	histidine betaine hercynine	0.0014	desmosterol	2.3791	0.023262			5-hydroxylysine	2.1246	adenine	0.002
					N-stearoyl-sphingosine d18:1/18:0	2.0601	sphingomyelin d180/180, d190/170	0.0013333	taurine	0.3582	0.023756			N-acetylmethionine	2.099	alpha-tocopherol acetate	0.0018333
					heptanoyl glycine	2.0572	iminodiacetate IDA	0.0013333	sphingomyelin d18:1/24:1, d18:2/24:0	0.39632	0.023881			riboflavin Vitamin B2	2.0906	lactosyl-N-palmitoyl-sphingosine d181/160	0.0016667
					trigonelline N'-methylnicotinate	2.054	hydroxyasparagine	0.0013333	deoxycarnitine	2.1707	0.027114			N-acetyl-cadaverine	2.057	cholesterol	0.0016667
					2-hydroxyphenylacetate	2.0273	beta-sitosterol	0.0013333	adenine	0.39116	0.029339			oleoylcholine	2.0546	1-palmitoyl-GPC 160	0.0016667
					1-stearoyl-2-docosahexaenoyl-GPC 18:0/22:6	2.0215	3-formylindole	0.0013333	pantetheine	2.8032	0.032355			N-linoleoyltaurine	2.0032	N-acetyl-cadaverine	0.0015
					N-acetylglycine	2.0198	2-aminoadipate	0.0013333	eicosenoylcarnitine C201	2.3576	0.032646			glutarate C5-DC	1.9764	2'-deoxycytidine	0.0014667
					N-palmitoyl-sphinganine d18:0/16:0	1.9867	1-docosahexaenoylglycerol 226	0.0013333	taurochenodeoxycholate	0.47643	0.036719			dehydrophytosphingosine	1.9676	1-oleoyl-GPC 181	0.0014667
					N4-acetylcytidine	1.9767	campesterol	0.0012	margaroylcarnitine C17	2.3922	0.041825			N-acetyl-3-methylhistidine	1.9593	tauroursodeoxycholate	0.0013333
									tauro-beta-muricholate	0.11592	0.043649
									N-acetyltryptophan	2.5263	0.043688
